# Supplementary material for: Cryptosporidium spp. Are Associated with Giardia duodenalis Co-Infection in Wild and Domestic Canids
Source: Animals (Basel). 2024 Dec 2;14(23):3484. doi: 10.3390/ani14233484 (PMC11640102; doi:10.3390/ani14233484)
Supplement: Supplementary file 1 [file animals-14-03484-s001.zip]

Archive with 1 entries (1 files):
- animals-3339241-supplementary-File S1.xlsx
