# Supplementary material for: Cryptosporidium spp. Are Associated with Giardia duodenalis Co-Infection in Wild and Domestic Canids
Source: Animals (Basel). 2024 Dec 2;14(23):3484. doi: 10.3390/ani14233484 (PMC11640102; doi:10.3390/ani14233484)
Supplement: Supplementary file 1 [file animals-14-03484-s001.zip › animals-3339241-supplementary-File S1.xlsx]

## Sheet: Domestic dogs
No.	Breed	Sex	Age in years	Age group	Living place	Owned/Shelter	Activity-backyard	Activity-city	Activity-publicpark	Activity-meadow	Activity-forest	Activity in city - without leash	Activity in city - with leash	Activity outsite city - with leash	Activity outside city - without leash	Diarrhoea in the last six months	Deworming frequency	Deworming medication	raw food	home made food	Food-access to slaughter byproducts	Feeding - game meat	Access to farm animals	Farm animal slaughter at home	Faecal consistency	Cryptosporidium spp. (IFM) Positive/Negative	Cryptosporidium spp. oocysts per 1g	Giardia duodenalis (IFM) Positive/Negative	Giardia duodenalis cysts per 1g
1	Yes	Male	0.4	Puppy	Countryside	Owner	Yes	No	No	No	No	No	No	No	No	No	Regularly	Dehinel plus	No	No	No	No	No	No	Formed	Negative	0	Negative	0
2	Yes	Female	6	Adult	Countryside	Owner	Yes	Yes	Yes	Yes	No	Yes	Yes	Yes	No	No	Regularly	Dehinel plus	No	No	No	No	No	No	Formed	Negative	0	Negative	0
3	No	Female	1.5	Adult	Countryside	Shelter	Yes	Yes	No	Yes	No	No	No	Yes	Yes	No	Regularly	Dehinel plus	No	No	No	No	No	No	Formed	Negative	0	Positive	1200
4	No	Female	8	Senior	Countryside	Shelter	Yes	No	No	Yes	No	No	No	Yes	No	No	Regularly	Dehinel plus	No	No	No	No	No	No	Formed	Negative	0	Negative	0
5	Yes	Female	3	Adult	Countryside	Shelter	Yes	No	No	Yes	No	No	No	Yes	Yes	No	Regularly	Dehinel plus	No	No	No	No	No	No	Formed	Negative	0	Negative	0
6	No	Male	9	Senior	Countryside	Shelter	Yes	No	No	Yes	No	No	No	Yes	Yes	No	Regularly	Dehinel plus	No	No	No	No	No	No	Formed	Negative	0	Negative	0
7	No	Male	15	Geriatric	Countryside	Shelter	Yes	No	No	Yes	No	No	No	No	No	No	Regularly	Dehinel plus	No	No	No	No	No	No	Formed	Negative	0	Negative	0
8	No	Female	5	Adult	Countryside	Shelter	Yes	No	No	Yes	No	No	No	Yes	No	No	Regularly	Dehinel plus	No	No	No	No	No	No	Formed	Negative	0	Negative	0
9	No	Male	8	Senior	Countryside	Shelter	Yes	No	No	Yes	No	No	No	Yes	Yes	No	Regularly	Dehinel plus	No	No	No	No	No	No	Formed	Negative	0	Negative	0
10	Yes	Male	5	Adult	Countryside	Shelter	Yes	No	No	Yes	No	No	No	Yes	No	No	Regularly	Dehinel plus	No	No	No	No	No	No	Formed	Negative	0	Negative	0
11	No	Male	14	Geriatric	Countryside	Shelter	Yes	No	No	Yes	No	No	No	Yes	Yes	No	Regularly	Dehinel plus	No	No	No	No	No	No	Formed	Negative	0	Negative	0
12	No	Female	10	Senior	Countryside	Shelter	Yes	No	No	Yes	No	No	No	Yes	Yes	No	Regularly	Dehinel plus	No	No	No	No	No	No	Formed	Negative	0	Negative	0
13	No	Male	8	Senior	Countryside	Shelter	Yes	No	No	Yes	No	No	No	Yes	Yes	No	Regularly	Milprazon	No	No	No	No	No	No	Formed	Negative	0	Negative	0
14	No	Male	1.5	Adult	City	Owner	Yes	Yes	Yes	Yes	Yes	Yes	No	Yes	No	No	Regularly	Other	No	No	No	No	No	No	Formed	Negative	0	Negative	0
15	No	Female	12	Senior	City	Owner	Yes	Yes	Yes	Yes	Yes	Yes	No	Yes	No	No	Regularly	Other	No	No	No	No	No	No	Formed	Negative	0	Negative	0
16	Yes	Male	1	Puppy	Countryside	Owner	Yes	No	No	Yes	No	No	No	No	No	No	Regularly	Caniverm	No	No	No	No	No	No	Formed	Negative	0	Negative	0
17	Yes	Male	1.6	Adult	City	Owner	No	Yes	No	Yes	Yes	Yes	Yes	Yes	Yes	No	Regularly	NA	No	No	No	No	No	No	Formed	Negative	0	Negative	0
18	No	Female	8	Senior	City	Owner	Yes	Yes	Yes	Yes	Yes	Yes	No	Yes	No	No	Regularly	Dehinel plus	Yes	Yes	No	No	No	No	Soft	Negative	0	Negative	0
19	No	Male	10	Senior	City	Owner	Yes	Yes	Yes	Yes	Yes	Yes	No	Yes	No	No	Regularly	Dehinel plus	Yes	Yes	No	No	No	No	Soft	Negative	0	Negative	0
20	Yes	Female	1.5	Adult	City	Owner	Yes	Yes	Yes	Yes	Yes	Yes	Yes	Yes	No	No	Regularly	Drontal	No	Yes	No	No	No	No	Formed	Negative	0	Negative	0
21	Yes	Female	1.5	Adult	City	Owner	Yes	Yes	Yes	Yes	Yes	Yes	Yes	Yes	No	No	Regularly	Milprazon	Yes	Yes	No	No	No	No	Formed	Negative	0	Negative	0
22	No	Male	2	Adult	City	Owner	Yes	Yes	No	No	No	Yes	Yes	Yes	Yes	No	Rarely	NA	No	Yes	No	No	No	No	Formed	Negative	0	Negative	0
23	Yes	Female	1	Puppy	Countryside	Owner	Yes	No	No	Yes	Yes	No	No	Yes	No	No	Regularly	Drontal	Yes	Yes	Yes	Yes	Yes	Yes	Formed	Negative	0	Negative	0
24	No	Male	12	Senior	City	Owner	Yes	No	No	No	No	Yes	Yes	No	No	No	Rarely	Other	No	No	No	No	No	No	Soft	Negative	0	Positive	400
25	No	Male	8	Senior	City	Owner	Yes	No	No	No	No	Yes	Yes	No	No	No	Rarely	Other	No	No	No	No	No	No	Soft	Negative	0	Negative	0
26	Yes	Male	0.3	Puppy	City	Owner	Yes	Yes	No	Yes	No	Yes	No	Yes	No	No	Rarely	NA	No	Yes	No	No	No	No	Formed	Negative	0	Positive	400
27	No	Male	3	Adult	City	Owner	Yes	Yes	No	Yes	Yes	Yes	Yes	Yes	No	No	Regularly	Cestal	Yes	No	No	No	No	No	Formed	Negative	0	Negative	0
28	Yes	Female	5	Adult	City	Owner	Yes	No	No	Yes	Yes	Yes	Yes	Yes	No	No	Regularly	Cestal	Yes	No	No	No	No	No	Soft	Negative	0	Negative	0
29	Yes	Female	4	Adult	Countryside	Owner	Yes	No	No	Yes	Yes	No	No	Yes	No	No	Regularly	Dehinel plus	Yes	No	Yes	No	Yes	Yes	Formed	Negative	0	Negative	0
30	Yes	Female	11	Senior	Countryside	Owner	Yes	No	No	Yes	No	No	No	Yes	No	No	Regularly	Drontal	No	No	No	No	Yes	Yes	Soft	Negative	0	Negative	0
31	Yes	Female	14	Geriatric	Countryside	Owner	Yes	No	No	Yes	No	No	No	Yes	No	No	Regularly	Drontal	No	No	No	No	Yes	Yes	Formed	Negative	0	Negative	0
32	Yes	Female	3	Adult	Countryside	Owner	Yes	No	No	Yes	No	No	No	Yes	No	No	Regularly	Drontal	No	No	No	No	Yes	Yes	Formed	Negative	0	Negative	0
33	Yes	Female	0.6	Puppy	Countryside	Owner	Yes	No	No	Yes	No	No	No	Yes	No	No	Regularly	Drontal	No	No	No	No	Yes	Yes	Soft	Negative	0	Negative	0
34	Yes	Female	2	Adult	Countryside	Owner	Yes	No	No	Yes	No	No	No	Yes	No	No	Regularly	Drontal	No	No	No	No	Yes	Yes	Soft	Negative	0	Negative	0
35	Yes	Male	2	Adult	City	Owner	Yes	Yes	Yes	No	Yes	Yes	No	Yes	No	No	Regularly	Cestal	No	No	No	No	No	No	Formed	Negative	0	Negative	0
36	Yes	Male	0.6	Puppy	City	Owner	Yes	Yes	Yes	No	Yes	Yes	Yes	Yes	No	No	Regularly	Cestal	No	No	No	No	No	No	Soft	Positive	200	Negative	0
37	Yes	Male	6	Adult	City	Owner	Yes	Yes	Yes	Yes	Yes	Yes	Yes	Yes	Yes	No	Regularly	Other	No	No	No	No	No	No	Formed	Negative	0	Negative	0
38	No	Male	11	Senior	Countryside	Owner	No	Yes	Yes	Yes	Yes	Yes	Yes	Yes	Yes	No	NA	NA	No	No	No	No	No	No	Formed	Negative	0	Negative	0
39	Yes	Male	0.3	Puppy	City	Owner	Yes	Yes	Yes	Yes	Yes	Yes	Yes	Yes	Yes	No	Regularly	Nexgard spectra	No	No	No	No	No	No	Soft	Positive	25200	Negative	0
40	Yes	Male	3	Adult	Countryside	Owner	No	Yes	Yes	No	Yes	No	Yes	Yes	Yes	No	Regularly	Nexgard spectra	No	No	No	No	No	No	Formed	Negative	0	Negative	0
41	Yes	Female	1	Puppy	City	Owner	Yes	No	No	Yes	Yes	No	No	Yes	Yes	No	Regularly	Other	Yes	Yes	No	No	No	No	Formed	Positive	200	Negative	0
42	No	Female	10	Senior	City	Owner	Yes	No	No	Yes	Yes	Yes	No	Yes	No	No	Regularly	Other	Yes	Yes	No	No	No	No	Formed	Negative	0	Negative	0
43	Yes	Female	1	Puppy	City	Owner	Yes	Yes	Yes	Yes	Yes	Yes	Yes	Yes	No	No	Regularly	Nexgard spectra	Yes	No	No	No	No	No	Formed	Negative	0	Negative	0
44	Yes	Female	3	Adult	City	Owner	Yes	Yes	Yes	Yes	Yes	Yes	Yes	Yes	No	No	Regularly	Drontal	Yes	No	No	No	No	No	Formed	Negative	0	Negative	0
45	No	Female	3	Adult	City	Owner	Yes	Yes	Yes	Yes	Yes	No	Yes	Yes	No	No	Rarely	Drontal	No	No	No	Yes	No	No	Formed	Negative	0	Negative	0
46	Yes	Female	6	Adult	City	Owner	Yes	No	No	No	Yes	No	No	Yes	Yes	No	Regularly	Milprazon	No	Yes	No	No	No	No	Formed	Negative	0	Negative	0
47	Yes	Male	5	Adult	City	Owner	Yes	No	No	No	Yes	No	No	Yes	Yes	No	Rarely	NA	No	No	No	No	No	No	Formed	Negative	0	Negative	0
48	Yes	Female	9	Senior	City	Owner	Yes	Yes	No	Yes	Yes	Yes	No	Yes	No	No	Regularly	Milprazon	No	No	No	No	No	No	Formed	Negative	0	Negative	0
49	No	Male	12	Senior	Countryside	Owner	Yes	Yes	No	No	No	No	Yes	No	No	Yes	Rarely	NA	Yes	Yes	No	No	No	No	Soft	Positive	11600	Negative	0
50	Yes	Male	0.2	Puppy	City	Owner	No	No	No	No	No	Yes	No	No	No	Yes	Regularly	NA	No	No	No	No	No	No	Formed	Positive	600	Positive	33400
51	Yes	Female	9	Senior	City	Owner	Yes	Yes	Yes	Yes	Yes	Yes	No	Yes	No	No	Regularly	Drontal	Yes	No	No	No	No	No	Formed	Negative	0	Negative	0
52	No	Male	10	Senior	City	Owner	Yes	Yes	Yes	Yes	Yes	No	Yes	Yes	Yes	No	Regularly	Drontal	No	No	No	No	No	No	Formed	Negative	0	Negative	0
53	No	Male	15	Geriatric	Countryside	Owner	Yes	No	No	Yes	Yes	No	No	Yes	Yes	No	Never	NA	No	Yes	No	No	No	No	Formed	Negative	0	Negative	0
54	No	Male	1.8	Adult	Countryside	Owner	Yes	No	No	No	No	Yes	No	No	No	No	Rarely	NA	Yes	Yes	No	No	Yes	No	Formed	Negative	0	Negative	0
55	No	Male	12	Senior	City	Owner	No	Yes	Yes	Yes	No	Yes	Yes	Yes	Yes	No	Regularly	Other	No	Yes	No	No	No	No	Formed	Negative	0	Negative	0
56	Yes	Male	1	Puppy	City	Owner	Yes	Yes	Yes	Yes	Yes	Yes	Yes	Yes	Yes	No	Regularly	Dehinel plus	Yes	No	No	No	No	No	Formed	Negative	0	Negative	0
57	Yes	Male	4	Adult	City	Owner	Yes	Yes	Yes	No	Yes	Yes	Yes	Yes	Yes	No	Regularly	Other	No	No	No	No	No	No	Formed	Negative	0	Negative	0
58	Yes	Male	13	Geriatric	City	Owner	Yes	Yes	Yes	Yes	Yes	Yes	No	Yes	No	No	Rarely	Nexgard spectra	No	No	No	No	No	No	Formed	Negative	0	Negative	0
59	No	Female	1.7	Adult	City	Owner	Yes	No	No	No	No	Yes	No	Yes	No	No	Regularly	Nexgard spectra	Yes	No	No	No	No	No	Formed	Negative	0	Negative	0
60	Yes	Male	6	Adult	Countryside	Owner	Yes	Yes	No	No	Yes	No	Yes	Yes	No	No	Regularly	Nexgard spectra	Yes	Yes	No	No	No	No	Formed	Negative	0	Negative	0
61	No	Female	8	Senior	City	Owner	Yes	No	No	No	Yes	Yes	No	Yes	Yes	No	NA	Dehinel plus	Yes	Yes	No	No	No	No	Formed	Positive	3000	Positive	2200
62	No	Male	0.5	Puppy	City	Owner	Yes	No	No	No	Yes	Yes	No	Yes	Yes	No	Regularly	Caniverm	Yes	Yes	No	No	No	No	Formed	Positive	2000	Positive	4200
63	No	Female	9	Senior	City	Owner	Yes	Yes	No	Yes	Yes	No	No	Yes	No	No	NA	Other	Yes	Yes	No	No	No	No	Formed	Negative	0	Negative	0
64	Yes	Male	5	Adult	Countryside	Owner	Yes	Yes	Yes	Yes	No	No	No	Yes	Yes	No	NA	Other	No	Yes	No	No	No	No	Formed	Negative	0	Negative	0
65	Yes	Male	0.4	Puppy	City	Owner	Yes	No	No	No	No	Yes	No	No	No	No	Never	Milprazon	No	No	No	No	No	No	Soft	Negative	0	Positive	22800
66	No	Female	13	Geriatric	Countryside	Owner	No	Yes	No	No	Yes	No	Yes	No	No	Yes	Rarely	NA	No	Yes	No	No	No	No	Formed	Negative	0	Negative	0
67	Yes	Male	1	Puppy	City	Owner	No	No	No	Yes	Yes	Yes	No	Yes	Yes	Yes	Regularly	Nexgard spectra	No	Yes	No	No	No	No	Soft	Negative	0	Negative	0
68	Yes	Female	12	Senior	Countryside	Owner	Yes	No	No	Yes	Yes	Yes	No	Yes	No	No	Rarely	Other	Yes	Yes	No	Yes	No	No	Formed	Negative	0	Negative	0
69	Yes	Female	10	Senior	City	Owner	Yes	Yes	Yes	No	No	Yes	Yes	No	No	Yes	Rarely	Other	No	Yes	No	No	No	No	Formed	Negative	0	Negative	0
70	Yes	Male	10	Senior	Countryside	Owner	Yes	No	No	Yes	No	Yes	No	Yes	No	No	Rarely	NA	No	No	No	No	No	No	Soft	Negative	0	Negative	0
71	No	Male	12	Senior	City	Owner	Yes	Yes	Yes	Yes	Yes	No	Yes	Yes	No	No	Rarely	Other	No	No	No	No	No	No	Formed	Negative	0	Negative	0
72	No	Male	5	Adult	Suburbs	Owner	Yes	Yes	Yes	Yes	Yes	No	Yes	Yes	No	No	Rarely	NA	No	No	No	No	No	No	Formed	Negative	0	Negative	0
73	Yes	Female	0.5	Puppy	Countryside	Owner	Yes	Yes	Yes	No	No	Yes	Yes	No	No	No	NA	NA	No	No	No	No	No	No	Soft	Positive	3000	Positive	88000
74	Yes	Female	2	Adult	City	Owner	Yes	Yes	Yes	Yes	Yes	Yes	No	Yes	No	No	Regularly	Nexgard spectra	Yes	No	No	No	No	No	Formed	Negative	0	Negative	0
75	No	Male	5	Adult	City	Owner	Yes	No	No	Yes	Yes	No	No	Yes	No	No	Regularly	Other	Yes	No	No	Yes	No	No	Formed	Negative	0	Positive	330000
76	Yes	Female	7	Adult	Countryside	Owner	Yes	Yes	Yes	Yes	No	Yes	No	Yes	No	Yes	Regularly	Other	Yes	No	No	No	No	No	Formed	Negative	0	Negative	0
77	No	Female	2	Adult	Countryside	Owner	Yes	Yes	Yes	Yes	Yes	Yes	No	Yes	No	No	Regularly	NA	No	Yes	No	No	No	No	Formed	Negative	0	Negative	0
78	No	Male	7	Adult	City	Owner	Yes	Yes	Yes	No	No	Yes	No	No	No	No	Regularly	Nexgard spectra	No	No	No	No	No	No	Soft	Positive	200	Positive	400
79	Yes	Female	1	Puppy	City	Owner	Yes	Yes	Yes	Yes	Yes	Yes	Yes	Yes	No	Yes	Regularly	Milprazon	No	No	No	No	No	No	Soft	Negative	0	Negative	0
80	Yes	Male	10	Senior	Countryside	Owner	Yes	No	No	No	Yes	Yes	No	Yes	No	No	Regularly	NA	No	Yes	Yes	No	Yes	No	Formed	Negative	0	Positive	200
81	No	Female	0.3	Puppy	Countryside	Owner	Yes	Yes	Yes	Yes	Yes	No	Yes	Yes	Yes	Yes	Never	Drontal	No	No	No	No	No	No	Soft	Negative	0	Negative	0
82	Yes	Male	0.8	Puppy	City	Owner	Yes	Yes	Yes	Yes	Yes	No	No	Yes	No	Yes	Regularly	Nexgard spectra	No	Yes	No	No	No	No	Soft	Negative	0	Negative	0
83	Yes	Female	0.4	Puppy	City	Owner	Yes	Yes	Yes	No	No	No	No	No	No	No	Regularly	Drontal	No	No	No	No	No	No	Formed	Negative	0	Negative	0
84	Yes	Male	1.2	Adult	City	Owner	Yes	Yes	Yes	No	No	No	No	No	No	No	Regularly	Caniverm	No	No	No	No	No	No	Formed	Negative	0	Positive	600
85	Yes	Female	3	Adult	City	Owner	Yes	Yes	Yes	No	No	No	No	No	No	No	Regularly	Caniverm	No	No	No	No	No	No	Formed	Negative	0	Negative	0
86	Yes	Female	0.2	Puppy	City	Owner	No	No	No	No	No	No	No	No	No	Yes	Regularly	Caniverm	No	No	No	No	No	No	Formed	Negative	0	Negative	0
87	Yes	Male	0.2	Puppy	City	Owner	No	No	No	No	No	No	No	No	No	Yes	Regularly	Caniverm	No	No	No	No	No	No	Formed	Negative	0	Negative	0
88	Yes	Female	0.2	Puppy	City	Owner	No	No	No	No	No	No	No	No	No	Yes	Regularly	Caniverm	No	No	No	No	No	No	Formed	Negative	0	Negative	0
89	Yes	Male	0.2	Puppy	City	Owner	No	No	No	No	No	No	No	No	No	Yes	Regularly	Caniverm	No	No	No	No	No	No	Formed	Negative	0	Negative	0
90	Yes	Female	9	Senior	Countryside	Owner	Yes	No	No	No	Yes	Yes	No	No	No	No	Rarely	Milprazon	No	No	No	No	No	No	Formed	Positive	1400	Negative	0
91	Yes	Female	9	Senior	Countryside	Owner	Yes	No	No	Yes	Yes	Yes	No	No	No	No	Rarely	NA	Yes	No	No	No	Yes	Yes	Formed	Positive	18400	Positive	14400
92	Yes	Male	8	Senior	Countryside	Owner	Yes	No	No	Yes	Yes	Yes	No	No	No	No	Rarely	NA	Yes	No	No	No	Yes	Yes	Formed	Positive	1000	Negative	0
93	Yes	Male	7	Adult	Countryside	Owner	Yes	No	No	Yes	Yes	No	No	No	No	No	Rarely	NA	Yes	No	No	No	Yes	Yes	Formed	Positive	15400	Positive	22600
94	Yes	Male	12	Senior	Countryside	Owner	No	No	No	Yes	No	No	No	Yes	No	No	Rarely	NA	Yes	Yes	No	No	No	No	Formed	Positive	800	Positive	200
95	No	Male	10	Senior	City	Owner	Yes	Yes	Yes	Yes	Yes	No	Yes	Yes	Yes	No	Rarely	Milprazon	No	No	No	No	No	No	Formed	Negative	0	Negative	0
96	Yes	Female	3	Adult	City	Owner	Yes	Yes	Yes	No	Yes	Yes	Yes	Yes	No	No	Regularly	NA	Yes	No	No	No	No	No	Formed	Negative	0	Negative	0
97	Yes	Male	9	Senior	City	Owner	Yes	Yes	No	Yes	Yes	Yes	Yes	Yes	No	No	Regularly	Nexgard spectra	No	No	No	No	No	No	Formed	Negative	0	Negative	0
98	No	Male	3	Adult	Countryside	Owner	Yes	No	No	Yes	Yes	Yes	No	Yes	No	No	Regularly	Dehinel plus	No	No	No	Yes	Yes	No	Formed	Negative	0	Negative	0
99	No	Male	10	Senior	Countryside	Owner	Yes	No	No	Yes	Yes	No	No	Yes	No	No	Regularly	Dehinel plus	No	No	No	Yes	Yes	No	Formed	Negative	0	Negative	0
100	No	Female	13	Geriatric	Countryside	Owner	Yes	No	No	Yes	Yes	Yes	No	Yes	No	No	Regularly	Dehinel plus	No	No	No	Yes	Yes	No	Formed	Negative	0	Positive	200
101	Yes	Male	4	Adult	City	Owner	Yes	Yes	Yes	Yes	Yes	Yes	Yes	Yes	No	No	Regularly	Dehinel plus	Yes	No	No	Yes	No	No	Formed	Negative	0	Negative	0
102	No	Male	11	Senior	City	Owner	Yes	Yes	Yes	Yes	Yes	Yes	Yes	Yes	Yes	No	Regularly	NA	Yes	No	No	No	No	No	Formed	Negative	0	Negative	0
103	No	Male	5	Adult	City	Owner	Yes	Yes	Yes	No	Yes	No	Yes	Yes	Yes	No	Regularly	NA	No	No	No	No	No	No	Formed	Negative	0	Negative	0
104	Yes	Male	7	Adult	City	Owner	Yes	No	No	Yes	Yes	No	No	Yes	Yes	No	Rarely	NA	No	No	No	No	No	No	Formed	Negative	0	Positive	400
105	Yes	Female	8	Senior	City	Owner	Yes	Yes	Yes	No	Yes	No	Yes	No	No	No	Regularly	Caniverm	No	Yes	No	No	No	No	Formed	Negative	0	Negative	0
106	Yes	Male	10	Senior	City	Owner	Yes	Yes	Yes	No	Yes	No	Yes	No	No	No	Regularly	Caniverm	No	Yes	No	No	No	No	Formed	Negative	0	Negative	0
107	Yes	Male	0.9	Puppy	City	Owner	Yes	Yes	Yes	Yes	Yes	No	No	Yes	No	Yes	Regularly	Milprazon	No	No	No	No	No	No	Soft	Positive	2800	Negative	0
108	No	Male	3	Adult	City	Shelter	Yes	No	No	No	Yes	No	No	Yes	Yes	Yes	Regularly	Dehinel plus	Yes	No	No	No	No	No	Formed	Negative	0	Negative	0
109	No	Female	3	Adult	City	Shelter	Yes	No	No	No	Yes	No	No	Yes	Yes	No	Regularly	Dehinel plus	Yes	No	No	No	No	No	Soft	Negative	0	Negative	0
110	No	Female	3	Adult	City	Shelter	Yes	No	No	No	Yes	No	No	Yes	Yes	No	Regularly	Dehinel plus	Yes	No	No	No	No	No	Formed	Negative	0	Negative	0
111	No	Female	2	Adult	City	Shelter	Yes	No	No	No	Yes	No	No	Yes	Yes	Yes	Regularly	Dehinel plus	Yes	No	No	No	No	No	Formed	Negative	0	Negative	0
112	No	Female	0.9	Puppy	City	Shelter	Yes	No	No	No	Yes	No	No	Yes	Yes	No	Regularly	Dehinel plus	Yes	No	No	No	No	No	Formed	Negative	0	Negative	0
113	No	Female	0.5	Puppy	City	Shelter	Yes	No	No	No	Yes	No	No	Yes	Yes	Yes	Regularly	Dehinel plus	Yes	No	No	No	No	No	Formed	Negative	0	Negative	0
114	No	Female	0.5	Puppy	City	Shelter	Yes	No	No	No	Yes	No	No	Yes	Yes	Yes	Regularly	Dehinel plus	Yes	No	No	No	No	No	Formed	Negative	0	Negative	0
115	No	Female	0.7	Puppy	City	Shelter	Yes	No	No	No	Yes	No	No	Yes	Yes	No	Regularly	Dehinel plus	Yes	No	No	No	No	No	Formed	Negative	0	Negative	0
116	No	Male	1	Puppy	City	Shelter	Yes	No	No	No	Yes	No	No	Yes	Yes	Yes	Regularly	Dehinel plus	Yes	No	No	No	No	No	Soft	Negative	0	Negative	0
117	No	Female	4	Adult	City	Shelter	Yes	No	No	No	Yes	No	No	Yes	Yes	No	Regularly	Nexgard spectra	Yes	No	No	No	No	No	Formed	Negative	0	Negative	0
118	No	Female	0.7	Puppy	City	Shelter	Yes	No	No	No	Yes	No	No	Yes	Yes	No	Regularly	Nexgard spectra	Yes	No	No	No	No	No	Soft	Negative	0	Positive	89600
119	No	Female	0.4	Puppy	Countryside	Owner	Yes	No	No	No	Yes	No	No	Yes	Yes	No	NA	Dehinel plus	Yes	No	No	No	No	No	Formed	Negative	0	Negative	0
120	No	Male	12	Senior	City	Shelter	Yes	No	No	No	Yes	No	No	Yes	Yes	No	Regularly	Dehinel plus	Yes	No	No	No	No	No	Formed	Negative	0	Negative	0
121	No	Male	9	Senior	City	Shelter	Yes	No	No	No	Yes	No	No	Yes	Yes	No	Regularly	Dehinel plus	Yes	No	No	No	No	No	Formed	Negative	0	Negative	0
122	No	Female	5	Adult	City	Shelter	Yes	No	No	No	Yes	No	No	Yes	Yes	No	Regularly	Dehinel plus	Yes	No	No	No	No	No	Formed	Negative	0	Negative	0
123	No	Female	10	Senior	City	Shelter	Yes	No	No	No	Yes	No	No	Yes	Yes	No	Regularly	Dehinel plus	Yes	No	No	No	No	No	Formed	Positive	800	Negative	0
124	No	Male	4	Adult	City	Shelter	Yes	No	No	No	Yes	Yes	No	Yes	Yes	No	Regularly	Dehinel plus	Yes	No	No	No	No	No	Formed	Negative	0	Negative	0
125	No	Male	7	Adult	City	Shelter	Yes	No	No	No	Yes	Yes	No	Yes	Yes	No	Regularly	Dehinel plus	Yes	No	No	No	No	No	Formed	Negative	0	Negative	0
126	No	Female	5	Adult	City	Shelter	Yes	No	No	No	Yes	No	No	Yes	Yes	No	Regularly	Dehinel plus	Yes	No	No	No	No	No	Formed	Negative	0	Negative	0
127	No	Male	2	Adult	City	Shelter	Yes	No	No	No	Yes	No	No	Yes	Yes	No	Regularly	Dehinel plus	Yes	No	No	No	No	No	Formed	Negative	0	Negative	0
128	No	Female	2	Adult	City	Shelter	Yes	No	No	No	Yes	No	No	Yes	Yes	No	Regularly	Dehinel plus	Yes	No	No	No	No	No	Formed	Negative	0	Negative	0
129	No	Female	7	Adult	City	Shelter	Yes	No	No	No	Yes	No	No	Yes	Yes	No	Regularly	Dehinel plus	Yes	No	No	No	No	No	Formed	Positive	200	Negative	0
130	Yes	Male	0.6	Puppy	City	Owner	No	Yes	No	No	No	No	No	No	No	No	Rarely	NA	No	Yes	No	No	No	No	Formed	Negative	0	Negative	0
131	No	Male	14	Geriatric	City	Owner	No	Yes	Yes	Yes	No	Yes	Yes	Yes	Yes	No	Rarely	Dehinel plus	No	No	No	No	No	No	Formed	Negative	0	Negative	0
132	No	Male	2	Adult	Suburbs	Shelter	No	No	No	No	No	No	No	No	No	No	Regularly	Dehinel plus	Yes	Yes	No	No	No	No	Formed	Positive	4400	Positive	2800
133	No	Male	0.8	Puppy	Suburbs	Shelter	No	No	No	No	No	No	No	No	No	No	Regularly	Dehinel plus	Yes	Yes	No	No	No	No	Formed	Negative	0	Negative	0
134	No	Male	4	Adult	Countryside	Owner	No	No	No	No	No	No	No	No	No	No	NA	Dehinel plus	Yes	Yes	No	No	No	No	Formed	Negative	0	Negative	0
135	No	Female	7	Adult	Countryside	Shelter	No	No	No	No	No	No	No	Yes	Yes	No	NA	Dehinel plus	Yes	Yes	No	No	No	No	Formed	Negative	0	Negative	0
136	No	Male	4	Adult	Countryside	Shelter	No	No	No	No	No	Yes	No	Yes	Yes	Yes	NA	Dehinel plus	Yes	Yes	No	No	No	No	Formed	Negative	0	Negative	0
137	No	Male	7	Adult	City	Shelter	No	No	No	No	No	No	No	Yes	Yes	No	NA	Dehinel plus	Yes	Yes	No	No	No	No	Formed	Negative	0	Negative	0
138	No	Male	6	Adult	Suburbs	Shelter	No	No	No	No	No	No	No	Yes	Yes	No	Regularly	Other	No	No	No	No	No	No	Formed	Negative	0	Negative	0
139	No	Female	1.5	Adult	City	Shelter	No	No	No	No	No	Yes	No	Yes	Yes	No	NA	Dehinel plus	Yes	Yes	No	No	No	No	Formed	Negative	0	Negative	0
140	No	Male	13	Geriatric	City	Shelter	No	No	No	No	No	No	No	No	No	No	NA	Caniverm	Yes	Yes	No	No	No	No	Formed	Negative	0	Negative	0
141	No	Male	1	Puppy	City	Shelter	No	No	No	No	No	Yes	No	Yes	Yes	No	NA	Dehinel plus	Yes	Yes	No	No	No	No	Formed	Negative	0	Negative	0
142	No	Male	5	Adult	Suburbs	Shelter	No	No	No	No	No	Yes	No	Yes	Yes	No	Regularly	Dehinel plus	Yes	Yes	No	No	No	No	Formed	Negative	0	Negative	0
143	No	Male	2	Adult	City	Shelter	No	No	No	No	No	Yes	No	No	No	No	NA	Other	Yes	Yes	No	No	No	No	Formed	Negative	0	Negative	0
144	No	Female	2	Adult	City	Shelter	No	No	No	No	No	Yes	No	No	No	Yes	NA	Dehinel plus	Yes	Yes	No	No	No	No	Soft	Negative	0	Negative	0
145	No	Male	4	Adult	Suburbs	Shelter	No	No	No	No	No	Yes	No	Yes	Yes	No	Regularly	Dehinel plus	Yes	Yes	No	No	No	No	Soft	Negative	0	Negative	0
146	Yes	Female	2	Adult	Countryside	Owner	Yes	Yes	Yes	No	No	Yes	Yes	Yes	No	No	Regularly	NA	No	No	No	No	No	No	Formed	Positive	200	Negative	0
147	Yes	Male	4	Adult	Countryside	Owner	Yes	No	No	Yes	Yes	No	No	Yes	No	No	Regularly	Milprazon	No	Yes	No	No	Yes	No	Formed	Negative	0	Negative	0
148	Yes	Female	5	Adult	Countryside	Owner	Yes	No	Yes	Yes	Yes	No	No	Yes	No	No	Regularly	NA	No	No	No	No	No	No	Formed	Negative	0	Negative	0
149	Yes	Female	14	Geriatric	Countryside	Owner	Yes	Yes	Yes	Yes	No	No	No	Yes	Yes	No	Rarely	Nexgard spectra	No	No	No	No	No	No	Formed	Negative	0	Negative	0
150	Yes	Male	1	Puppy	Suburbs	Owner	Yes	Yes	Yes	Yes	Yes	Yes	No	Yes	No	Yes	Rarely	NA	Yes	Yes	No	Yes	No	No	Formed	Negative	0	Positive	600
151	Yes	Male	0.9	Puppy	City	Owner	Yes	Yes	Yes	Yes	Yes	Yes	No	Yes	No	Yes	Regularly	Milprazon	No	No	No	No	No	No	Soft	Negative	0	Negative	0
152	No	Female	4	Adult	City	Shelter	No	No	No	No	No	No	No	Yes	Yes	No	Rarely	Dehinel plus	No	No	No	No	No	No	Formed	Negative	0	Negative	0
153	Yes	Male	16	Geriatric	Countryside	Shelter	Yes	No	No	Yes	No	No	No	Yes	No	No	Regularly	Drontal	Yes	No	No	No	Yes	No	Formed	Positive	30800	Negative	0
154	Yes	Male	1	Puppy	Countryside	Owner	Yes	Yes	No	Yes	Yes	Yes	Yes	Yes	No	No	Regularly	Drontal	Yes	No	No	No	Yes	No	Formed	Negative	0	Negative	0
155	Yes	Female	12	Senior	Countryside	Owner	Yes	No	No	Yes	Yes	Yes	No	Yes	Yes	No	Regularly	Dehinel plus	Yes	No	No	No	Yes	No	Formed	Negative	0	Negative	0
156	No	Female	8	Senior	Countryside	Owner	Yes	No	No	Yes	Yes	Yes	Yes	Yes	No	No	Regularly	Dehinel plus	Yes	No	No	No	Yes	No	Formed	Negative	0	Negative	0
157	Yes	Female	10	Senior	Countryside	Owner	Yes	Yes	No	Yes	Yes	Yes	Yes	Yes	No	No	Regularly	Dehinel plus	Yes	No	No	No	Yes	No	Formed	Negative	0	Negative	0
158	Yes	Male	9	Senior	Countryside	Owner	Yes	Yes	Yes	Yes	Yes	No	Yes	Yes	Yes	No	Regularly	Dehinel plus	Yes	No	No	No	Yes	No	Formed	Negative	0	Negative	0
159	Yes	Male	10	Senior	City	Owner	Yes	Yes	Yes	Yes	Yes	Yes	Yes	Yes	Yes	Yes	Rarely	NA	No	No	No	No	No	No	Formed	Negative	0	Negative	0
160	No	Female	4	Adult	City	Owner	Yes	Yes	Yes	Yes	Yes	Yes	Yes	Yes	No	No	Regularly	Nexgard spectra	Yes	No	No	No	No	No	Formed	Negative	0	Negative	0
161	Yes	Female	7	Adult	City	Owner	Yes	Yes	Yes	Yes	Yes	No	No	Yes	No	No	Regularly	Nexgard spectra	Yes	No	No	No	No	No	Formed	Negative	0	Negative	0
162	No	Male	3	Adult	City	Shelter	No	No	No	No	No	Yes	No	Yes	Yes	No	Regularly	Other	No	No	No	No	No	No	Formed	Negative	0	Negative	0
163	No	Male	0.2	Puppy	City	Shelter	No	No	No	No	No	Yes	No	Yes	Yes	No	Regularly	Dehinel plus	No	No	No	No	No	No	Formed	Negative	0	Negative	0
164	No	Male	10	Senior	City	Owner	No	No	No	No	Yes	Yes	No	Yes	No	Yes	Regularly	NA	No	Yes	No	No	No	No	Formed	Negative	0	Negative	0
165	No	Female	7	Adult	City	Owner	Yes	Yes	Yes	Yes	Yes	Yes	Yes	Yes	Yes	No	Rarely	Nexgard spectra	No	Yes	No	No	No	No	Formed	Negative	0	Negative	0
166	Yes	Female	2	Adult	Suburbs	Owner	Yes	Yes	No	Yes	Yes	No	Yes	Yes	Yes	No	Regularly	Other	No	No	No	No	No	No	Formed	Negative	0	Negative	0
167	No	Male	4	Adult	Countryside	Owner	Yes	No	No	No	Yes	No	No	Yes	No	No	Regularly	Dehinel plus	Yes	Yes	No	No	No	No	Formed	Negative	0	Positive	3000
168	No	Male	9	Senior	City	Owner	Yes	No	No	Yes	Yes	Yes	No	Yes	No	Yes	Regularly	NA	Yes	Yes	No	No	No	No	Soft	Negative	0	Negative	0
169	Yes	Female	2	Adult	City	Owner	Yes	Yes	Yes	Yes	Yes	Yes	Yes	Yes	No	No	Regularly	Other	Yes	Yes	Yes	No	No	No	Formed	Negative	0	Positive	31000
170	Yes	Male	0.7	Puppy	City	Owner	Yes	Yes	Yes	Yes	Yes	Yes	Yes	Yes	No	No	Regularly	Nexgard spectra	Yes	Yes	Yes	No	No	No	Formed	Negative	0	Negative	0
171	No	Male	3	Adult	City	Owner	Yes	No	No	No	No	Yes	Yes	Yes	Yes	Yes	Rarely	NA	Yes	No	No	No	No	No	Formed	Negative	0	Negative	0
172	No	Male	3	Adult	City	Owner	Yes	Yes	No	No	No	Yes	No	Yes	No	No	Regularly	Milprazon	Yes	Yes	No	No	No	No	Formed	Negative	0	Negative	0
173	Yes	Female	6	Adult	City	Owner	Yes	No	No	No	No	Yes	No	Yes	No	Yes	Regularly	Drontal	No	No	No	No	No	No	Formed	Negative	0	Negative	0
174	Yes	Male	1	Puppy	City	Owner	Yes	Yes	Yes	Yes	Yes	Yes	No	Yes	No	No	Regularly	Drontal	No	No	No	No	No	No	Formed	Negative	0	Negative	0
175	No	Female	0.8	Puppy	City	Owner	Yes	Yes	Yes	Yes	Yes	Yes	No	Yes	No	Yes	Regularly	Milprazon	No	No	No	No	No	No	Formed	Negative	0	Negative	0
176	No	Male	11	Senior	Countryside	Owner	Yes	Yes	No	Yes	Yes	Yes	No	Yes	No	No	Rarely	Milprazon	Yes	No	No	No	No	No	Formed	Negative	0	Negative	0
177	Yes	Female	6	Adult	Countryside	Owner	Yes	Yes	Yes	Yes	Yes	Yes	Yes	Yes	No	No	Rarely	Milprazon	Yes	No	No	No	No	No	Formed	Negative	0	Negative	0
178	Yes	Male	1	Puppy	Countryside	Owner	Yes	Yes	Yes	Yes	Yes	Yes	Yes	Yes	No	No	Regularly	Dehinel plus	Yes	Yes	No	No	No	No	Formed	Negative	0	Negative	0
179	No	Male	11	Senior	Countryside	Owner	Yes	Yes	Yes	Yes	Yes	Yes	Yes	Yes	Yes	No	Regularly	Dehinel plus	Yes	Yes	No	No	No	No	Soft	Positive	200	Negative	0
180	Yes	Female	1.5	Adult	City	Owner	No	Yes	Yes	Yes	Yes	Yes	Yes	Yes	No	Yes	Regularly	Other	Yes	Yes	Yes	Yes	No	No	Formed	Negative	0	Negative	0
181	Yes	Female	0.8	Puppy	City	Owner	Yes	Yes	Yes	Yes	Yes	Yes	No	No	No	No	Regularly	Milprazon	No	No	No	No	Yes	No	Formed	Negative	0	Negative	0
182	Yes	Female	1	Puppy	City	Owner	Yes	Yes	Yes	Yes	Yes	Yes	No	No	No	No	Regularly	Milprazon	No	No	No	No	Yes	No	Formed	Negative	0	Negative	0
183	Yes	Male	2	Adult	City	Owner	Yes	Yes	Yes	Yes	Yes	Yes	Yes	Yes	No	No	Regularly	Milprazon	Yes	No	No	No	No	No	Soft	Negative	0	Negative	0
184	Yes	Male	0.8	Puppy	City	Owner	Yes	Yes	Yes	Yes	Yes	Yes	Yes	Yes	No	No	Rarely	Milprazon	Yes	No	No	No	No	No	Soft	Negative	0	Negative	0
185	Yes	Male	2	Adult	City	Owner	Yes	Yes	No	Yes	Yes	Yes	Yes	Yes	No	No	Regularly	Milprazon	Yes	Yes	No	Yes	No	No	Formed	Negative	0	Negative	0
186	Yes	Male	6	Adult	City	Owner	Yes	Yes	Yes	Yes	Yes	Yes	Yes	Yes	No	No	Regularly	NA	Yes	No	No	Yes	No	No	Formed	Negative	0	Negative	0
187	No	Female	11	Senior	City	Owner	Yes	Yes	Yes	Yes	Yes	Yes	Yes	Yes	No	No	Regularly	NA	Yes	No	No	Yes	No	No	Formed	Negative	0	Negative	0
188	Yes	Male	0.4	Puppy	City	Owner	No	Yes	Yes	Yes	Yes	Yes	No	Yes	No	No	Regularly	Caniverm	Yes	No	No	No	No	No	Soft	Negative	0	Positive	49400
189	Yes	Male	7	Adult	City	Owner	No	Yes	Yes	Yes	Yes	Yes	No	Yes	No	No	Rarely	Milprazon	Yes	No	No	No	No	No	Soft	Negative	0	Negative	0
190	Yes	Female	4	Adult	City	Owner	Yes	Yes	Yes	Yes	Yes	No	No	Yes	No	No	Regularly	Dehinel plus	No	Yes	No	No	No	No	Formed	Negative	0	Negative	0
191	Yes	Female	1	Puppy	City	Owner	Yes	Yes	Yes	Yes	Yes	Yes	No	Yes	No	No	Regularly	Dehinel plus	No	Yes	No	No	No	No	Formed	Negative	0	Negative	0
192	Yes	Female	2	Adult	Suburbs	Owner	Yes	Yes	Yes	No	Yes	Yes	No	No	No	No	Regularly	Milprazon	Yes	No	No	No	No	No	Formed	Negative	0	Negative	0
193	Yes	Male	10	Senior	City	Owner	Yes	Yes	No	No	Yes	Yes	No	Yes	No	Yes	Rarely	Milprazon	No	No	No	No	No	No	Formed	Negative	0	Negative	0
194	No	Male	1	Puppy	City	Owner	Yes	Yes	Yes	Yes	Yes	No	Yes	Yes	Yes	No	Rarely	Drontal	Yes	No	No	No	No	No	Soft	Negative	0	Negative	0
195	Yes	Male	2	Adult	Countryside	Owner	Yes	Yes	Yes	Yes	Yes	No	Yes	Yes	No	Yes	Regularly	Milprazon	No	No	No	No	No	No	Formed	Positive	200	Negative	0
196	Yes	Male	0.5	Puppy	Countryside	Owner	Yes	Yes	Yes	Yes	Yes	Yes	Yes	Yes	No	Yes	Regularly	Milprazon	No	No	No	No	No	No	Formed	Negative	0	Positive	2400
197	Yes	Male	7	Adult	City	Owner	Yes	Yes	No	No	Yes	Yes	Yes	Yes	No	No	Rarely	Drontal	Yes	No	No	No	No	No	Formed	Negative	0	Negative	0
198	Yes	Male	12	Senior	City	Owner	Yes	Yes	No	No	No	No	Yes	Yes	No	No	Rarely	Drontal	Yes	No	No	No	No	No	Formed	Negative	0	Negative	0
199	Yes	Male	1.7	Adult	City	Owner	Yes	Yes	No	No	Yes	Yes	Yes	Yes	Yes	No	Rarely	Milprazon	No	No	No	No	No	No	Formed	Negative	0	Negative	0
200	Yes	Female	10	Senior	City	Owner	Yes	Yes	No	No	No	Yes	Yes	No	No	No	Rarely	Milprazon	Yes	No	No	No	No	No	Formed	Negative	0	Negative	0
201	Yes	Male	4	Adult	City	Owner	Yes	Yes	No	No	No	No	Yes	Yes	Yes	Yes	Regularly	Milprazon	Yes	No	No	Yes	No	No	Formed	Negative	0	Negative	0
202	Yes	Female	1.8	Adult	City	Owner	Yes	Yes	No	No	Yes	No	Yes	Yes	Yes	No	Regularly	Milprazon	Yes	No	No	No	Yes	No	Formed	Negative	0	Negative	0
203	No	Female	2	Adult	Countryside	Owner	No	Yes	Yes	Yes	Yes	Yes	Yes	Yes	No	No	Regularly	Drontal	No	No	No	No	No	No	Formed	Negative	0	Negative	0
204	Yes	Female	2	Adult	City	Owner	Yes	Yes	Yes	Yes	Yes	Yes	No	Yes	Yes	No	Regularly	Dehinel plus	Yes	No	No	No	No	No	Formed	Negative	0	Negative	0
205	Yes	Female	5	Adult	Suburbs	Owner	Yes	Yes	No	No	Yes	Yes	No	Yes	No	Yes	Regularly	Milprazon	No	No	No	No	No	No	Formed	Negative	0	Negative	0
206	Yes	Female	1	Puppy	City	Owner	Yes	Yes	Yes	Yes	Yes	Yes	Yes	Yes	Yes	No	Regularly	Dehinel plus	Yes	Yes	Yes	No	Yes	Yes	Formed	Positive	2000	Positive	26800
207	Yes	Male	11	Senior	City	Owner	Yes	Yes	Yes	Yes	No	Yes	Yes	Yes	Yes	Yes	Rarely	NA	No	No	No	No	No	No	Formed	Negative	0	Negative	0
208	Yes	Female	4	Adult	Suburbs	Owner	Yes	Yes	Yes	Yes	Yes	No	Yes	Yes	Yes	No	Regularly	Milprazon	Yes	Yes	No	Yes	No	No	Formed	Negative	0	Negative	0
209	Yes	Female	0.2	Puppy	City	Owner	No	No	No	No	No	Yes	No	No	No	Yes	Never	NA	No	Yes	No	No	No	No	Soft	Negative	0	Negative	0
210	Yes	Female	2	Adult	Countryside	Owner	Yes	Yes	No	Yes	Yes	Yes	No	Yes	No	No	Regularly	Dehinel plus	No	Yes	No	No	No	No	Formed	Negative	0	Negative	0
211	Yes	Female	2	Adult	City	Owner	Yes	Yes	Yes	Yes	Yes	Yes	Yes	Yes	No	No	Regularly	Dehinel plus	Yes	No	No	No	No	No	Formed	Negative	0	Negative	0
212	Yes	Male	2	Adult	City	Owner	No	Yes	Yes	Yes	Yes	No	Yes	Yes	No	Yes	Regularly	NA	No	Yes	No	No	No	No	Soft	Negative	0	Negative	0
213	No	Male	0.3	Puppy	City	Owner	Yes	No	No	No	Yes	Yes	No	Yes	Yes	Yes	Never	Other	No	No	No	No	No	No	Soft	Negative	0	Negative	0
214	Yes	Female	12	Senior	City	Owner	Yes	Yes	Yes	Yes	Yes	No	No	No	No	NA	Regularly	Other	No	No	No	No	No	No	NA	Negative	0	Negative	0
215	Yes	Male	4	Adult	City	Owner	Yes	Yes	Yes	Yes	Yes	Yes	No	No	No	NA	Regularly	Other	No	No	No	No	No	No	NA	Negative	0	Negative	0
216	No	Male	9	Senior	City	Owner	Yes	No	No	No	No	No	No	No	No	NA	Rarely	Cestal	No	Yes	No	No	No	No	NA	Negative	0	Negative	0
217	No	Female	10	Senior	Countryside	Owner	Yes	No	No	Yes	Yes	No	No	Yes	No	NA	Rarely	NA	No	Yes	No	No	No	No	NA	Negative	0	Negative	0
218	No	Male	10	Senior	City	Owner	Yes	Yes	Yes	Yes	Yes	No	Yes	Yes	No	NA	Regularly	Dehinel plus	No	Yes	No	No	No	No	NA	Negative	0	Positive	5200
219	No	Female	6	Adult	City	Owner	Yes	Yes	Yes	Yes	Yes	Yes	Yes	Yes	No	NA	Regularly	Dehinel plus	No	Yes	No	No	No	No	NA	Negative	0	Negative	0
220	Yes	Female	11	Senior	City	Owner	No	Yes	Yes	Yes	No	Yes	Yes	No	No	NA	Rarely	NA	No	No	No	No	No	No	NA	Negative	0	Negative	0
221	Yes	Female	10	Senior	City	Owner	Yes	Yes	Yes	Yes	Yes	Yes	Yes	Yes	No	NA	Regularly	NA	No	Yes	No	Yes	No	No	NA	Negative	0	Negative	0
222	Yes	Male	10	Senior	City	Owner	Yes	Yes	Yes	Yes	Yes	No	Yes	Yes	No	NA	Regularly	NA	No	Yes	No	No	No	No	NA	Negative	0	Negative	0
223	Yes	Male	5	Adult	City	Owner	No	No	No	Yes	Yes	No	No	Yes	Yes	NA	Regularly	Caniverm	No	No	No	Yes	No	No	NA	Negative	0	Negative	0
224	Yes	Female	1	Puppy	City	Owner	Yes	Yes	Yes	Yes	Yes	Yes	Yes	Yes	No	NA	Regularly	NA	No	No	No	No	No	No	NA	Negative	0	Negative	0
225	No	Male	9	Senior	City	Owner	Yes	Yes	No	Yes	Yes	Yes	Yes	No	No	NA	Regularly	NA	Yes	Yes	No	No	No	No	NA	Negative	0	Positive	393600
226	Yes	Male	1	Puppy	City	Owner	Yes	Yes	No	Yes	Yes	No	Yes	No	No	NA	Regularly	NA	Yes	Yes	No	No	No	No	NA	Negative	0	Negative	0
227	No	Female	12	Senior	City	Owner	Yes	No	No	No	Yes	No	No	Yes	Yes	NA	Regularly	Drontal	No	Yes	No	No	No	No	NA	Negative	0	Negative	0
228	Yes	Male	1	Puppy	City	Owner	Yes	Yes	Yes	Yes	Yes	No	Yes	Yes	No	NA	Regularly	Drontal	Yes	Yes	No	Yes	No	No	NA	Positive	200	Negative	0
229	Yes	Female	5	Adult	Countryside	Owner	Yes	No	No	Yes	Yes	No	No	Yes	No	NA	Regularly	NA	No	No	No	No	No	No	NA	Positive	1000	Negative	0
230	Yes	Female	1	Puppy	Suburbs	Owner	Yes	Yes	No	No	No	Yes	Yes	No	No	NA	Regularly	Milprazon	Yes	No	No	No	No	No	NA	Negative	0	Negative	0
231	No	Male	13	Geriatric	Countryside	Owner	Yes	No	No	Yes	Yes	Yes	No	Yes	Yes	NA	Regularly	Drontal	Yes	Yes	No	Yes	No	No	NA	Negative	0	Negative	0
232	Yes	Female	9	Senior	Countryside	Owner	Yes	No	No	No	No	Yes	No	Yes	Yes	NA	Regularly	Drontal	Yes	Yes	No	Yes	No	No	NA	Negative	0	Negative	0
233	Yes	Male	0.7	Puppy	Countryside	Owner	Yes	No	No	Yes	Yes	No	No	Yes	Yes	NA	Regularly	Drontal	Yes	Yes	No	Yes	No	No	NA	Negative	0	Negative	0
234	Yes	Male	0.7	Puppy	City	Owner	Yes	Yes	Yes	Yes	Yes	Yes	Yes	Yes	No	NA	Regularly	NA	No	No	No	No	No	No	NA	Positive	600	Positive	157800
235	No	Male	9	Senior	City	Owner	Yes	Yes	Yes	Yes	Yes	No	Yes	Yes	No	NA	Never	NA	No	Yes	Yes	No	No	No	NA	Negative	0	Negative	0
236	No	Female	4	Adult	City	Owner	Yes	Yes	Yes	Yes	Yes	Yes	Yes	Yes	No	NA	Regularly	NA	No	Yes	No	No	No	No	NA	Negative	0	Negative	0
237	No	Female	1.5	Adult	Countryside	Owner	Yes	No	No	Yes	Yes	No	No	Yes	Yes	NA	Regularly	Drontal	Yes	Yes	No	Yes	No	No	NA	Negative	0	Negative	0
238	Yes	Male	6	Adult	Countryside	Owner	Yes	No	Yes	Yes	Yes	No	No	Yes	No	NA	Regularly	Drontal	Yes	Yes	No	Yes	No	No	NA	Negative	0	Negative	0
239	No	Female	10	Senior	City	Owner	Yes	Yes	Yes	Yes	Yes	Yes	No	Yes	No	NA	Rarely	NA	Yes	Yes	No	No	No	No	NA	Negative	0	Negative	0
240	Yes	Female	6	Adult	City	Owner	Yes	Yes	Yes	Yes	Yes	No	No	Yes	No	NA	Rarely	NA	No	No	No	No	No	No	NA	Negative	0	Negative	0
241	Yes	Female	3	Adult	Countryside	Owner	Yes	No	No	Yes	Yes	Yes	No	Yes	No	NA	Regularly	Milprazon	Yes	Yes	Yes	No	No	No	NA	Negative	0	Negative	0
242	Yes	Female	5	Adult	Countryside	Owner	Yes	No	No	Yes	Yes	Yes	No	Yes	No	NA	Regularly	Milprazon	Yes	Yes	Yes	No	No	No	NA	Positive	200	Positive	3200
243	Yes	Female	4	Adult	Countryside	Owner	Yes	No	No	Yes	Yes	No	No	Yes	No	NA	Regularly	Milprazon	Yes	Yes	Yes	No	No	No	NA	Positive	600	Negative	0
244	Yes	Female	3	Adult	City	Owner	Yes	No	Yes	Yes	Yes	Yes	No	Yes	No	NA	Regularly	Milprazon	Yes	Yes	No	No	No	No	NA	Negative	0	Negative	0
245	No	Female	5	Adult	City	Owner	Yes	Yes	Yes	Yes	Yes	Yes	No	Yes	No	NA	Regularly	Dehinel plus	No	Yes	No	No	No	No	NA	Negative	0	Negative	0
246	Yes	Male	10	Senior	Countryside	Owner	Yes	Yes	Yes	Yes	Yes	Yes	Yes	Yes	No	NA	Regularly	NA	No	Yes	No	No	No	No	NA	Negative	0	Negative	0
247	Yes	Male	3	Adult	City	Owner	Yes	Yes	Yes	Yes	Yes	No	Yes	Yes	No	NA	Regularly	NA	No	Yes	No	No	No	No	NA	Negative	0	Negative	0
248	No	Male	7	Adult	Countryside	Owner	Yes	No	No	Yes	No	No	No	Yes	Yes	NA	Regularly	Dehinel plus	No	Yes	No	No	Yes	Yes	NA	Negative	0	Negative	0
249	No	Male	2	Adult	City	Owner	Yes	Yes	Yes	Yes	Yes	Yes	Yes	Yes	Yes	NA	Regularly	Caniverm	No	Yes	No	No	No	No	NA	Positive	600	Negative	0
250	Yes	Male	2	Adult	Countryside	Owner	Yes	No	No	Yes	Yes	Yes	No	Yes	No	NA	Rarely	NA	Yes	Yes	Yes	No	No	No	NA	Negative	0	Negative	0
251	No	Female	2	Adult	City	Owner	Yes	Yes	Yes	Yes	Yes	No	No	Yes	No	NA	Regularly	Dehinel plus	Yes	Yes	No	No	No	No	NA	Positive	25000	Negative	0
252	No	Female	14	Geriatric	Countryside	Owner	Yes	No	Yes	Yes	Yes	No	No	Yes	Yes	NA	Regularly	Drontal	Yes	Yes	No	No	No	No	NA	Negative	0	Negative	0
253	Yes	Male	2	Adult	Countryside	Owner	Yes	No	No	Yes	Yes	No	No	Yes	No	NA	Regularly	Nexgard spectra	No	Yes	No	No	No	No	NA	Negative	0	Negative	0
254	Yes	Male	2	Adult	City	Owner	Yes	Yes	No	Yes	Yes	Yes	Yes	Yes	Yes	NA	Rarely	NA	No	Yes	No	No	No	No	NA	Positive	800	Positive	34200
255	Yes	Male	0.8	Puppy	Countryside	Owner	Yes	No	No	Yes	No	Yes	No	Yes	No	NA	Rarely	Other	No	Yes	No	No	Yes	No	NA	Negative	0	Negative	0
256	Yes	Female	2	Adult	City	Owner	Yes	Yes	Yes	Yes	Yes	Yes	Yes	Yes	Yes	NA	Regularly	Drontal	Yes	No	No	No	No	No	NA	Negative	0	Negative	0
257	Yes	Male	4	Adult	City	Owner	Yes	Yes	Yes	Yes	Yes	Yes	No	No	No	NA	Rarely	Drontal	No	Yes	No	No	No	No	NA	Negative	0	Negative	0
258	Yes	Female	8	Senior	Countryside	Owner	Yes	No	No	Yes	Yes	Yes	No	Yes	No	NA	Regularly	Dehinel plus	No	Yes	No	No	No	No	NA	Negative	0	Negative	0
259	Yes	Female	11	Senior	City	Owner	Yes	Yes	Yes	No	No	No	Yes	Yes	Yes	NA	Regularly	Cestal	No	No	No	No	No	No	NA	Negative	0	Negative	0
260	No	Female	4	Adult	City	Owner	Yes	Yes	Yes	No	No	Yes	Yes	Yes	Yes	NA	Regularly	Cestal	No	No	No	No	No	No	NA	Negative	0	Negative	0
261	Yes	Female	10	Senior	City	Owner	Yes	Yes	Yes	No	No	Yes	Yes	Yes	Yes	NA	Regularly	Cestal	No	No	No	No	No	No	NA	Negative	0	Negative	0
262	Yes	Male	1	Puppy	Countryside	Owner	Yes	No	Yes	Yes	Yes	No	No	Yes	No	NA	Rarely	Drontal	Yes	No	No	No	No	No	NA	Negative	0	Negative	0
263	No	Female	4	Adult	Countryside	Owner	Yes	No	Yes	Yes	Yes	No	No	Yes	No	NA	Rarely	Drontal	Yes	No	No	No	No	No	NA	Negative	0	Negative	0
264	Yes	Female	3	Adult	City	Owner	Yes	Yes	Yes	Yes	Yes	Yes	No	Yes	No	NA	Regularly	NA	Yes	Yes	No	Yes	No	No	NA	Negative	0	Negative	0
265	Yes	Female	1.4	Adult	City	Owner	Yes	Yes	Yes	No	Yes	Yes	No	Yes	No	NA	Rarely	Dehinel plus	No	No	No	No	No	No	NA	Negative	0	Negative	0
266	Yes	Male	4	Adult	Suburbs	Owner	Yes	No	No	Yes	Yes	Yes	No	Yes	No	NA	Regularly	Other	No	No	No	No	No	No	NA	Negative	0	Negative	0
267	No	Male	2	Adult	Suburbs	Owner	Yes	No	No	Yes	Yes	Yes	No	Yes	No	NA	Regularly	Other	No	No	No	No	No	No	NA	Negative	0	Negative	0
268	Yes	Female	2	Adult	Suburbs	Owner	Yes	No	No	Yes	Yes	Yes	No	Yes	No	NA	Regularly	Other	No	No	No	No	No	No	NA	Negative	0	Negative	0
269	Yes	Male	2	Adult	City	Owner	Yes	Yes	No	Yes	Yes	Yes	Yes	Yes	No	NA	Regularly	Milprazon	Yes	No	No	No	No	No	NA	Negative	0	Negative	0
270	Yes	Male	8	Senior	City	Owner	Yes	Yes	Yes	Yes	Yes	Yes	Yes	Yes	No	NA	Regularly	Milprazon	Yes	Yes	No	No	No	No	NA	Negative	0	Negative	0
271	Yes	Female	6	Adult	City	Owner	Yes	Yes	Yes	Yes	Yes	Yes	Yes	Yes	No	NA	Regularly	Milprazon	Yes	Yes	No	No	No	No	NA	Negative	0	Negative	0
272	No	Female	2	Adult	City	Owner	Yes	Yes	Yes	Yes	Yes	Yes	Yes	Yes	No	NA	Regularly	Milprazon	No	Yes	No	No	No	No	NA	Negative	0	Negative	0
273	Yes	Female	3	Adult	City	Owner	Yes	Yes	Yes	Yes	Yes	No	Yes	Yes	No	NA	Regularly	NA	Yes	Yes	No	Yes	No	No	NA	Negative	0	Negative	0
274	No	Female	6	Adult	Countryside	Owner	Yes	No	No	Yes	No	No	No	Yes	No	NA	Never	NA	Yes	Yes	No	No	Yes	No	NA	Negative	0	Negative	0
275	Yes	Male	3	Adult	City	Owner	Yes	Yes	Yes	Yes	Yes	Yes	Yes	Yes	No	NA	Rarely	NA	No	Yes	No	No	No	No	NA	Negative	0	Negative	0
276	Yes	Female	4	Adult	City	Owner	Yes	Yes	No	No	No	Yes	Yes	No	No	NA	Rarely	NA	No	Yes	No	No	No	No	NA	Negative	0	Negative	0
277	Yes	Male	4	Adult	Countryside	Owner	Yes	No	No	Yes	Yes	No	No	Yes	No	NA	Rarely	Drontal	Yes	Yes	No	Yes	No	No	NA	Negative	0	Negative	0
278	No	Female	3	Adult	Countryside	Owner	Yes	No	No	Yes	Yes	Yes	No	Yes	No	NA	Regularly	Nexgard spectra	Yes	Yes	No	No	Yes	No	NA	Negative	0	Negative	0
279	Yes	Male	7	Adult	City	Owner	Yes	Yes	Yes	Yes	Yes	Yes	No	Yes	No	NA	Regularly	NA	No	Yes	No	No	No	No	NA	Negative	0	Negative	0
280	Yes	Female	7	Adult	City	Owner	No	Yes	Yes	Yes	Yes	No	Yes	Yes	No	NA	Regularly	Dehinel plus	Yes	Yes	No	No	No	No	NA	Negative	0	Negative	0
281	Yes	Female	1	Puppy	Countryside	Owner	Yes	Yes	Yes	Yes	Yes	No	Yes	Yes	No	NA	Regularly	Dehinel plus	Yes	Yes	Yes	Yes	No	No	NA	Negative	0	Negative	0
282	Yes	Female	8	Senior	City	Owner	Yes	Yes	No	Yes	Yes	Yes	Yes	Yes	No	NA	Rarely	NA	Yes	No	No	No	No	No	NA	Negative	0	Negative	0
283	No	Male	13	Geriatric	City	Owner	Yes	Yes	Yes	Yes	Yes	No	Yes	Yes	Yes	NA	Rarely	NA	No	Yes	No	No	No	No	NA	Negative	0	Negative	0
284	Yes	Male	2	Adult	City	Owner	Yes	Yes	Yes	Yes	Yes	Yes	Yes	Yes	No	NA	Regularly	Drontal	Yes	No	No	No	No	No	NA	Negative	0	Negative	0
285	Yes	Female	12	Senior	Suburbs	Owner	Yes	Yes	Yes	Yes	Yes	No	No	Yes	No	NA	Rarely	NA	No	Yes	No	No	No	No	NA	Negative	0	Negative	0
286	No	Female	3	Adult	City	Owner	Yes	Yes	No	Yes	No	Yes	Yes	Yes	Yes	NA	Regularly	NA	No	No	No	No	No	No	NA	Negative	0	Negative	0
287	Yes	Female	9	Senior	City	Owner	Yes	Yes	Yes	Yes	Yes	Yes	No	Yes	No	NA	Rarely	NA	No	No	No	No	No	No	NA	Negative	0	Negative	0
288	Yes	Male	9	Senior	Suburbs	Owner	Yes	No	No	No	No	Yes	No	No	No	NA	Rarely	Drontal	No	Yes	No	No	No	No	NA	Negative	0	Negative	0
289	No	Male	9	Senior	City	Owner	Yes	No	No	Yes	Yes	Yes	No	Yes	No	NA	Rarely	NA	Yes	Yes	No	No	No	No	NA	Negative	0	Negative	0
290	Yes	Female	2	Adult	City	Owner	Yes	Yes	Yes	Yes	Yes	No	Yes	Yes	No	NA	Regularly	NA	Yes	Yes	No	Yes	No	No	NA	Negative	0	Negative	0
291	Yes	Female	11	Senior	City	Owner	Yes	Yes	Yes	Yes	Yes	Yes	Yes	Yes	No	NA	Regularly	Milprazon	No	Yes	No	No	No	No	NA	Negative	0	Negative	0
292	No	Male	12	Senior	Countryside	Owner	Yes	No	No	Yes	No	Yes	No	Yes	Yes	NA	Rarely	NA	Yes	Yes	Yes	Yes	Yes	Yes	NA	Negative	0	Negative	0
293	Yes	Female	5	Adult	City	Owner	Yes	Yes	No	Yes	Yes	Yes	No	Yes	No	NA	Regularly	NA	No	Yes	No	No	Yes	No	NA	Negative	0	Negative	0
294	Yes	Female	2	Adult	City	Owner	Yes	Yes	Yes	Yes	Yes	No	No	Yes	No	NA	Rarely	Other	No	No	No	No	No	No	NA	Negative	0	Negative	0
295	No	Male	5	Adult	Countryside	Owner	Yes	No	No	Yes	Yes	Yes	No	Yes	No	NA	Rarely	NA	No	No	No	No	No	No	NA	Negative	0	Negative	0
296	No	Male	9	Senior	City	Owner	Yes	No	No	Yes	Yes	Yes	No	Yes	No	NA	Regularly	NA	No	No	No	No	No	No	NA	Negative	0	Negative	0
297	Yes	Male	6	Adult	City	Owner	Yes	Yes	No	Yes	No	Yes	No	No	No	NA	Regularly	NA	Yes	No	Yes	Yes	No	No	NA	Negative	0	Negative	0
298	No	Male	7	Adult	Suburbs	Owner	Yes	No	No	Yes	Yes	Yes	No	Yes	No	NA	Regularly	NA	Yes	Yes	No	No	No	No	NA	Negative	0	Negative	0
299	No	Male	9	Senior	City	Owner	No	Yes	No	Yes	Yes	Yes	Yes	Yes	No	NA	Regularly	NA	Yes	No	No	Yes	No	No	NA	Negative	0	Negative	0
300	No	Female	13	Geriatric	City	Owner	No	No	No	Yes	Yes	Yes	No	Yes	No	NA	Regularly	NA	Yes	No	No	Yes	No	No	NA	Negative	0	Negative	0
301	No	Male	6	Adult	City	Owner	Yes	Yes	Yes	Yes	Yes	Yes	Yes	Yes	No	NA	Rarely	NA	Yes	Yes	No	No	No	No	NA	Negative	0	Negative	0
302	Yes	Female	4	Adult	Suburbs	Owner	Yes	Yes	Yes	Yes	Yes	No	Yes	Yes	No	NA	Regularly	Nexgard spectra	No	Yes	No	No	No	No	NA	Negative	0	Negative	0
303	Yes	Female	12	Senior	Suburbs	Owner	Yes	Yes	No	No	Yes	Yes	Yes	Yes	No	NA	Rarely	Dehinel plus	No	Yes	No	No	No	No	NA	Negative	0	Negative	0
304	No	Female	1.8	Adult	City	Owner	Yes	Yes	Yes	Yes	Yes	Yes	No	Yes	No	NA	Regularly	Milprazon	No	Yes	No	No	No	No	NA	Negative	0	Negative	0
305	No	Female	6	Adult	City	Owner	Yes	No	No	Yes	Yes	Yes	No	Yes	No	NA	Rarely	NA	Yes	Yes	No	Yes	Yes	Yes	NA	Negative	0	Negative	0
306	Yes	Female	9	Senior	Suburbs	Owner	Yes	Yes	Yes	Yes	Yes	Yes	Yes	Yes	No	NA	Rarely	Drontal	Yes	Yes	No	No	No	No	NA	Negative	0	Negative	0
307	No	Male	2	Adult	Suburbs	Owner	Yes	Yes	Yes	Yes	Yes	Yes	Yes	Yes	No	NA	Rarely	Drontal	Yes	Yes	No	No	No	No	NA	Negative	0	Negative	0
308	Yes	Male	7	Adult	City	Owner	Yes	Yes	Yes	Yes	Yes	Yes	Yes	No	No	NA	Regularly	NA	Yes	Yes	No	No	No	No	NA	Negative	0	Negative	0
309	Yes	Male	1.4	Adult	Suburbs	Owner	Yes	No	No	No	No	Yes	No	Yes	No	NA	Regularly	NA	Yes	No	No	No	No	No	NA	Negative	0	Negative	0
310	Yes	Female	10	Senior	City	Owner	Yes	Yes	No	No	No	Yes	Yes	No	No	NA	Rarely	NA	No	Yes	No	No	No	No	NA	Negative	0	Negative	0
311	No	Male	10	Senior	City	Owner	Yes	Yes	No	Yes	Yes	Yes	No	No	No	NA	Regularly	NA	No	Yes	No	No	No	No	NA	Negative	0	Negative	0
312	Yes	Male	12	Senior	City	Owner	Yes	Yes	No	Yes	Yes	No	No	No	No	NA	Regularly	NA	No	Yes	No	No	No	No	NA	Negative	0	Negative	0
313	Yes	Male	6	Adult	City	Owner	No	Yes	Yes	Yes	Yes	Yes	No	Yes	No	NA	Rarely	NA	Yes	No	No	No	No	No	NA	Negative	0	Negative	0
314	Yes	Male	2	Adult	City	Owner	Yes	Yes	Yes	Yes	Yes	Yes	Yes	Yes	Yes	NA	Regularly	Nexgard spectra	Yes	Yes	No	No	No	No	NA	Negative	0	Negative	0
315	No	Female	3	Adult	City	Owner	Yes	Yes	No	Yes	Yes	Yes	Yes	Yes	Yes	NA	Regularly	Milprazon	Yes	Yes	No	No	No	No	NA	Negative	0	Negative	0
316	Yes	Female	9	Senior	City	Owner	No	Yes	Yes	Yes	No	Yes	No	Yes	No	NA	Rarely	NA	Yes	Yes	No	No	No	No	NA	Negative	0	Negative	0
317	Yes	Female	10	Senior	Suburbs	Owner	Yes	No	No	No	Yes	Yes	No	Yes	Yes	NA	Rarely	Dehinel plus	No	Yes	No	No	No	No	NA	Negative	0	Negative	0
318	No	Male	10	Senior	Countryside	Owner	Yes	Yes	Yes	Yes	Yes	Yes	Yes	Yes	Yes	NA	Regularly	Milprazon	Yes	Yes	No	No	No	No	NA	Negative	0	Negative	0
319	Yes	Male	6	Adult	Countryside	Owner	Yes	Yes	Yes	Yes	Yes	Yes	Yes	Yes	Yes	NA	Regularly	Milprazon	Yes	Yes	No	No	No	No	NA	Negative	0	Negative	0
320	Yes	Female	6	Adult	City	Owner	Yes	Yes	Yes	Yes	Yes	Yes	No	No	No	NA	Regularly	NA	Yes	Yes	No	No	No	No	NA	Negative	0	Negative	0
321	Yes	Female	4	Adult	City	Owner	Yes	Yes	Yes	Yes	Yes	Yes	Yes	Yes	No	NA	Regularly	Milprazon	Yes	No	No	No	No	No	NA	Negative	0	Negative	0
322	Yes	Female	3	Adult	City	Owner	Yes	Yes	No	Yes	Yes	Yes	Yes	No	No	NA	Regularly	Other	No	Yes	No	Yes	No	No	NA	Negative	0	Negative	0
323	No	Female	5	Adult	Suburbs	Owner	Yes	Yes	Yes	Yes	Yes	Yes	Yes	Yes	No	NA	Regularly	Milprazon	No	No	No	No	No	No	NA	Negative	0	Negative	0
324	No	Female	5	Adult	Suburbs	Owner	Yes	Yes	Yes	Yes	Yes	Yes	Yes	Yes	No	NA	Regularly	Milprazon	No	No	No	No	No	No	NA	Negative	0	Negative	0
325	Yes	Male	7	Adult	City	Owner	Yes	Yes	Yes	No	No	Yes	Yes	No	No	NA	Regularly	Milprazon	No	Yes	No	No	No	No	NA	Negative	0	Negative	0
326	Yes	Male	8	Senior	Suburbs	Owner	Yes	Yes	Yes	Yes	Yes	Yes	Yes	No	No	NA	Never	NA	No	No	No	No	No	No	NA	Negative	0	Negative	0
327	Yes	Male	15	Geriatric	Suburbs	Owner	Yes	No	No	No	No	Yes	No	No	No	NA	Never	NA	No	No	No	No	No	No	NA	Negative	0	Negative	0
328	No	Male	3	Adult	City	Owner	Yes	Yes	Yes	Yes	Yes	Yes	No	Yes	No	NA	Rarely	Drontal	No	Yes	No	No	No	No	NA	Negative	0	Positive	200
329	No	Female	6	Adult	City	Owner	Yes	Yes	Yes	Yes	Yes	Yes	No	Yes	No	NA	Rarely	Drontal	No	Yes	No	No	No	No	NA	Negative	0	Negative	0
330	No	Female	3	Adult	City	Owner	Yes	Yes	Yes	Yes	Yes	Yes	No	Yes	No	NA	Rarely	Drontal	No	Yes	No	No	No	No	NA	Positive	200	Positive	1600
331	No	Female	3	Adult	City	Owner	Yes	Yes	Yes	Yes	Yes	Yes	No	Yes	No	NA	Rarely	Drontal	No	Yes	No	No	No	No	NA	Negative	0	Positive	68200
332	Yes	Male	1.5	Adult	City	Owner	Yes	Yes	No	Yes	Yes	Yes	Yes	Yes	No	NA	Rarely	Caniverm	Yes	No	Yes	Yes	No	No	NA	Negative	0	Negative	0
333	Yes	Female	3	Adult	City	Owner	Yes	Yes	Yes	Yes	Yes	Yes	No	Yes	No	NA	Regularly	Nexgard spectra	Yes	No	No	No	No	No	NA	Negative	0	Negative	0
334	Yes	Female	4	Adult	City	Owner	Yes	Yes	Yes	Yes	Yes	Yes	Yes	Yes	No	NA	Regularly	Drontal	Yes	Yes	No	No	No	No	NA	Negative	0	Negative	0
335	Yes	Male	4	Adult	City	Owner	Yes	Yes	Yes	Yes	Yes	Yes	Yes	Yes	No	NA	Regularly	Drontal	Yes	Yes	No	No	No	No	NA	Negative	0	Negative	0
336	Yes	Female	2	Adult	City	Owner	Yes	Yes	Yes	Yes	Yes	No	Yes	Yes	No	NA	Regularly	Drontal	Yes	Yes	No	Yes	No	No	NA	Negative	0	Negative	0
337	Yes	Male	5	Adult	Suburbs	Owner	Yes	Yes	No	No	Yes	No	Yes	Yes	Yes	NA	Rarely	Drontal	No	Yes	No	No	No	No	NA	Negative	0	Positive	54600
338	Yes	Male	0.3	Puppy	City	Owner	Yes	Yes	Yes	Yes	Yes	No	Yes	Yes	No	NA	Regularly	Dehinel plus	Yes	Yes	No	No	No	No	NA	Negative	0	Positive	400
339	Yes	Male	2	Adult	City	Owner	Yes	Yes	Yes	Yes	Yes	No	Yes	Yes	No	NA	Regularly	Dehinel plus	Yes	Yes	No	No	No	No	NA	Negative	0	Negative	0
340	Yes	Female	3	Adult	City	Owner	Yes	Yes	Yes	Yes	No	No	Yes	No	No	NA	Rarely	NA	No	No	No	No	No	No	NA	Negative	0	Negative	0
341	Yes	Male	3	Adult	City	Owner	Yes	Yes	Yes	Yes	No	No	Yes	No	No	NA	Rarely	NA	No	No	No	No	No	No	NA	Negative	0	Positive	4600
342	No	Male	11	Senior	City	Owner	Yes	Yes	Yes	Yes	No	No	Yes	No	No	NA	Rarely	Caniverm	No	No	No	No	No	No	NA	Negative	0	Negative	0
343	No	Male	11	Senior	City	Owner	Yes	Yes	Yes	Yes	No	No	Yes	No	No	NA	Rarely	Caniverm	No	No	No	No	No	No	NA	Negative	0	Negative	0
344	No	Female	10	Senior	City	Owner	Yes	Yes	Yes	Yes	No	No	Yes	No	No	NA	Rarely	Caniverm	No	No	No	No	No	No	NA	Negative	0	Positive	600
345	No	Male	17	Geriatric	City	Owner	Yes	Yes	Yes	Yes	No	Yes	Yes	No	No	NA	Rarely	Caniverm	No	No	No	No	No	No	NA	Negative	0	Negative	0
346	No	Male	7	Adult	City	Owner	Yes	Yes	Yes	Yes	No	No	Yes	No	No	NA	Rarely	Caniverm	No	No	No	No	No	No	NA	Positive	200	Positive	5400
347	No	Male	10	Senior	City	Owner	Yes	Yes	Yes	Yes	No	No	Yes	No	No	NA	Rarely	Nexgard spectra	No	No	No	No	No	No	NA	Negative	0	Positive	1600
348	No	Female	5	Adult	City	Owner	Yes	Yes	Yes	Yes	No	No	Yes	No	No	NA	Rarely	Nexgard spectra	No	No	No	No	No	No	NA	Positive	3400	Negative	0
349	Yes	Female	2	Adult	City	Owner	Yes	No	Yes	Yes	No	No	Yes	No	No	NA	Never	NA	No	No	No	No	No	No	NA	Negative	0	Negative	0
350	Yes	Male	1	Puppy	City	Owner	Yes	Yes	Yes	Yes	No	No	Yes	No	No	NA	Never	NA	No	No	No	No	No	No	NA	Negative	0	Negative	0
351	Yes	Female	1.5	Adult	Suburbs	Owner	No	No	No	No	No	No	No	Yes	Yes	NA	Regularly	Milprazon	Yes	No	Yes	Yes	No	No	NA	Negative	0	Negative	0
352	Yes	Female	3	Adult	Suburbs	Owner	No	No	No	No	No	No	No	Yes	Yes	NA	Regularly	Milprazon	Yes	No	Yes	Yes	No	No	NA	Negative	0	Negative	0
353	Yes	Female	5	Adult	Suburbs	Owner	No	No	No	No	No	Yes	No	Yes	Yes	NA	Regularly	Milprazon	Yes	No	Yes	Yes	No	No	NA	Negative	0	Negative	0
354	Yes	Female	7	Adult	Suburbs	Owner	No	No	No	No	No	No	No	Yes	Yes	NA	Regularly	Milprazon	Yes	No	Yes	Yes	No	No	NA	Negative	0	Negative	0
355	Yes	Female	2	Adult	Suburbs	Owner	No	No	No	No	No	No	No	Yes	Yes	NA	Regularly	Milprazon	Yes	No	Yes	Yes	No	No	NA	Negative	0	Negative	0
356	Yes	Female	2	Adult	Suburbs	Owner	No	No	No	No	No	Yes	No	Yes	Yes	NA	Regularly	Milprazon	Yes	No	Yes	Yes	No	No	NA	Negative	0	Negative	0
357	Yes	Male	1.5	Adult	Suburbs	Owner	No	No	No	No	No	Yes	No	Yes	Yes	NA	Regularly	Milprazon	Yes	No	Yes	Yes	No	No	NA	Negative	0	Negative	0
358	Yes	Female	1.5	Adult	Suburbs	Owner	No	No	No	No	No	Yes	No	Yes	Yes	NA	Regularly	Milprazon	Yes	No	Yes	Yes	No	No	NA	Negative	0	Negative	0
359	Yes	Female	13	Geriatric	Suburbs	Owner	No	No	No	No	No	No	No	Yes	Yes	NA	Regularly	Milprazon	Yes	No	Yes	Yes	No	No	NA	Negative	0	Negative	0
360	Yes	Female	4	Adult	City	Owner	Yes	Yes	Yes	Yes	Yes	No	Yes	Yes	Yes	NA	Rarely	Milprazon	Yes	Yes	No	No	No	No	NA	Negative	0	Negative	0
361	No	Male	6	Adult	Countryside	Owner	Yes	No	No	Yes	No	No	No	Yes	No	NA	Rarely	NA	No	Yes	Yes	No	Yes	No	NA	Negative	0	Negative	0
362	No	Male	6	Adult	Countryside	Owner	Yes	No	No	Yes	Yes	No	No	Yes	No	NA	Rarely	Cestal	Yes	Yes	No	No	No	No	NA	Negative	0	Negative	0
363	No	Female	2	Adult	Countryside	Owner	Yes	No	No	Yes	Yes	Yes	No	Yes	No	NA	Rarely	Cestal	Yes	Yes	No	No	No	No	NA	Negative	0	Negative	0
364	Yes	Male	4	Adult	Countryside	Owner	Yes	No	No	Yes	Yes	Yes	No	Yes	Yes	NA	Rarely	NA	No	Yes	No	No	No	No	NA	Negative	0	Negative	0
365	Yes	Male	8	Senior	Suburbs	Owner	Yes	No	No	No	No	No	No	No	No	NA	Rarely	Dehinel plus	No	Yes	No	No	No	No	NA	Negative	0	Negative	0
366	No	Female	10	Senior	Countryside	Owner	Yes	No	Yes	Yes	Yes	No	No	Yes	No	NA	Rarely	NA	No	Yes	No	No	No	No	NA	Negative	0	Negative	0
367	No	Male	8	Senior	Countryside	Owner	Yes	No	No	Yes	Yes	Yes	No	Yes	Yes	NA	Regularly	Caniverm	No	Yes	No	No	No	No	NA	Negative	0	Negative	0
368	No	Male	8	Senior	City	Owner	Yes	Yes	Yes	Yes	No	Yes	Yes	Yes	No	NA	Regularly	Nexgard spectra	No	Yes	No	No	No	No	NA	Positive	30600	Negative	0
369	Yes	Female	13	Geriatric	Suburbs	Owner	Yes	No	No	Yes	Yes	No	No	Yes	Yes	NA	Regularly	Caniverm	Yes	No	Yes	Yes	No	No	NA	Positive	11400	Negative	0
370	Yes	Female	10	Senior	Suburbs	Owner	Yes	No	No	Yes	Yes	No	No	Yes	Yes	NA	Regularly	Caniverm	Yes	No	Yes	Yes	No	No	NA	Negative	0	Negative	0
371	Yes	Female	1	Puppy	Suburbs	Owner	Yes	Yes	Yes	Yes	Yes	Yes	Yes	Yes	No	NA	Rarely	Other	Yes	No	Yes	No	No	No	NA	Negative	0	Negative	0
372	Yes	Male	1.5	Adult	Suburbs	Owner	Yes	Yes	Yes	Yes	No	Yes	Yes	Yes	Yes	NA	Regularly	NA	Yes	No	No	No	No	No	NA	Positive	400	Positive	3000
373	No	Female	0.2	Puppy	City	Owner	Yes	Yes	Yes	Yes	Yes	Yes	Yes	No	No	NA	Regularly	NA	No	No	No	No	No	No	NA	Negative	0	Negative	0

## Sheet: Foxes
No.	Year	Species	Age	hunting parish	Forestry	Cryptosporidium spp. (IFM) Positive/Negative	Cryptosporidium spp. oocysts per 1g	Giardia duodenalis (IFM) Positive/Negative	Giardia duodenalis cysts per 1g
1	2022	Fox	NA	Freimaņu	Austrumlatgale	Negative	0	Negative	0
2	2022	Fox	NA	Mākoņkalna	Austrumlatgale	Negative	0	Negative	0
3	2022	Fox	NA	Laucesas	Dienvidlatgales	Positive	400	Positive	200
4	2022	Fox	NA	Vecsalienas	Dienvidlatgales	Negative	0	Negative	0
5	2022	Fox	1	Saunas	Dienvidlatgales	Negative	0	Negative	0
6	2022	Fox	1	Jaunlaicenes	Ziemeļaustrumu	Negative	0	Negative	0
9	2022	Fox	3	Beļavas	Ziemeļaustrumu	Negative	0	Negative	0
10	2022	Fox	1	Kalupes	Dienvidlatgales	Negative	0	Negative	0
11	2022	Fox	1	Vecsalienas	Dienvidlatgales	Negative	0	Negative	0
12	2022	Fox	2	Vecsalienas	Dienvidlatgales	Negative	0	Negative	0
13	2023	Fox	2	Lendžu	Austrumlatgale	Negative	0	Negative	0
14	2023	Fox	1	Lendžu	Austrumlatgale	Negative	0	Negative	0
15	2023	Fox	1	Krišjāņu	Austrumlatgale	Negative	0	Negative	0
16	2023	Fox	1	Freimaņu	Austrumlatgale	Negative	0	Negative	0
17	2023	Fox	1	Freimaņu	Austrumlatgale	Negative	0	Negative	0
18	2023	Fox	2	Lendžu	Austrumlatgale	Positive	1600	Positive	7400
19	2023	Fox	2	Jaunlaicenes	Ziemeļaustrumu	Negative	0	Positive	200
20	2022	Fox	2	Jaunlaicenes	Ziemeļaustrumu	Negative	0	Negative	0
21	2022	Fox	2	Ozolaines	Austrumlatgale	Positive	2200	Negative	0
22	2022	Fox	3	Ozolaines	Austrumlatgale	Positive	200	Negative	0
23	2022	Fox	1	Ozolaines	Austrumlatgale	Negative	0	Negative	0
24	2022	Fox	3	Līdumnieku	Austrumlatgale	Negative	0	Negative	0
25	2022	Fox	3	Freimaņu	Austrumlatgale	Positive	400	Positive	0
26	2022	Fox	3	Ciblas	Austrumlatgale	Negative	0	Negative	0
27	2022	Fox	1	Saunas	Dienvidlatgales	Negative	0	Negative	0
28	2022	Fox	2	Saunas	Dienvidlatgales	Negative	0	Negative	0
29	2022	Fox	1	Skaistas	Dienvidlatgales	Negative	0	Negative	0
30	2022	Fox	NA	Lazdukalna	Austrumlatgale	Negative	0	Negative	0
31	2022	Fox	NA	Lazdukalna	Austrumlatgale	Positive	1400	Negative	0
32	2022	Fox	NA	Kandavas	Zemgales	Positive	200	Negative	0
33	2022	Fox	NA	Jelgava	Zemgales	Positive	4200	Positive	600
34	2022	Fox	1	Demenes	Dienvidlatgales	Negative	0	Negative	200
35	2022	Fox	1	Demenes	Dienvidlatgales	Negative	0	Negative	0
36	2022	Fox	1	Demenes	Dienvidlatgales	Positive	2600	Positive	2600
37	2022	Fox	NA	Šķilbēnu	Austrumlatgale	Positive	200	Positive	600
38	2022	Fox	NA	Šķilbēnu	Austrumlatgale	Negative	0	Negative	0
39	2022	Fox	2	Sīļukalna	Dienvidlatgales	Negative	0	Negative	0
40	2022	Fox	2	Sīļukalna	Dienvidlatgales	Positive	0	Positive	10600
41	2022	Fox	1	Isnaudas	Austrumlatgale	Negative	0	Negative	0
42	2022	Fox	NA	Freimaņu	Austrumlatgale	Negative	0	Negative	0
43	2022	Fox	2	Praulienas	Centrālvidzemes	Positive	200	Positive	600
44	2022	Fox	NA	Freimaņu	Austrumlatgale	Negative	0	Negative	0
45	2022	Fox	NA	Līksnas	Dienvidlatgales	Positive	200	Negative	0
46	2022	Fox	NA	Līksnas	Dienvidlatgales	Negative	0	Negative	0
47	2022	Fox	NA	Līksnas	Dienvidlatgales	Positive	200	Negative	0
48	2022	Fox	1	Medumu	Dienvidlatgales	Negative	0	Negative	0
49	2022	Fox	2	Sīļukalna	Dienvidlatgales	Negative	0	Negative	0
50	2022	Fox	2	Pelēču	Dienvidlatgales	Negative	0	Positive	2400
51	2022	Fox	2	Pelēču	Dienvidlatgales	Negative	0	Positive	2400
52	2022	Fox	2	Sutru	Dienvidlatgales	Negative	0	Negative	0
53	2022	Fox	2	Sutru	Dienvidlatgales	Negative	0	Negative	0
54	2022	Fox	1	Saunas	Dienvidlatgales	Positive	1000	Positive	200
55	2022	Fox	3	Lendžu	Austrumlatgale	Negative	0	Negative	0
56	2022	Fox	4	Silmalas	Austrumlatgale	Negative	0	Negative	0
57	2022	Fox	1	Ozolaines	Austrumlatgale	Negative	0	Positive	200
58	2022	Fox	1	Saunas	Dienvidlatgales	Negative	0	Negative	0
59	2022	Fox	2	Saunas	Dienvidlatgales	Negative	0	Negative	0
60	2022	Fox	2	Saunas	Dienvidlatgales	Positive	6400	Positive	2800
61	2022	Fox	1	Saunas	Dienvidlatgales	Negative	0	Negative	0
62	2022	Fox	1	Saunas	Dienvidlatgales	Positive	1600	Positive	2200
63	2022	Fox	1	Saunas	Dienvidlatgales	Negative	0	Negative	0
64	2022	Fox	1	Saunas	Dienvidlatgales	Positive	200	Positive	1000
65	2022	Fox	2	Pelēču	Dienvidlatgales	Positive	1000	Positive	1400
66	2022	Fox	3	Galēnu	Dienvidlatgales	Negative	0	Positive	200
67	2022	Fox	2	Galēnu	Dienvidlatgales	Positive	4200	Positive	1800
68	2022	Fox	2	Galēnu	Dienvidlatgales	Negative	0	Negative	0
69	2022	Fox	1	Demenes	Dienvidlatgales	Negative	0	Negative	0
70	2022	Fox	2	Vaboles	Dienvidlatgales	Negative	0	Negative	0
71	2022	Fox	NA	Andzeļu	Dienvidlatgales	Negative	0	Negative	0
72	2022	Fox	NA	Šķilbēnu	Austrumlatgale	Positive	40800	Positive	3600
73	2022	Fox	NA	Indras	Dienvidlatgales	Negative	0	Positive	600
74	2022	Fox	4	Mākoņkalna	Austrumlatgale	Negative	0	Negative	0
75	2022	Fox	2	Maltas	Austrumlatgale	Negative	0	Positive	400
76	2022	Fox	2	Maltas	Austrumlatgale	Negative	0	Negative	0
77	2022	Fox	1	Maltas	Austrumlatgale	Negative	0	Negative	0
78	2022	Fox	1	Maltas	Austrumlatgale	Negative	0	Negative	0
79	2022	Fox	2	Freimaņu	Austrumlatgale	Negative	0	Negative	0
80	2022	Fox	NA	Balvu	Austrumlatgale	Negative	0	Negative	0
81	2022	Fox	1	Freimaņu	Austrumlatgale	Negative	0	Negative	0
82	2022	Fox	2	Asares	Sēlijas	Negative	0	Negative	0
83	2022	Fox	3	Isnaudas	Austrumlatgale	Negative	0	Negative	0
84	2022	Fox	2	Ņukši	Austrumlatgale	Negative	0	Negative	0
85	2022	Fox	2	Maltas	Austrumlatgale	Negative	0	Negative	0
86	2022	Fox	3	Maltas	Austrumlatgale	Negative	0	Negative	0
87	2022	Fox	3	Mākoņkalna	Austrumlatgale	Negative	0	Negative	0
88	2022	Fox	3	Dvietes	Dienvidlatgales	Positive	200	Negative	0
89	2022	Fox	1	Aulejas	Dienvidlatgales	Negative	0	Negative	0
90	2022	Fox	NA	Kubulu	Austrumlatgale	Negative	0	Negative	0
91	2022	Fox	NA	Šķilbēnu	Austrumlatgale	Positive	1400	Negative	0
92	2022	Fox	NA	Šķilbēnu	Austrumlatgale	Negative	0	Negative	0
93	2022	Fox	NA	Šķilbēnu	Austrumlatgale	Negative	0	Negative	0
94	2022	Fox	NA	Tilžas	Austrumlatgale	Negative	0	Negative	0
95	2022	Fox	2	Pelēču	Dienvidlatgales	Negative	0	Negative	0
96	2022	Fox	2	Pelēču	Dienvidlatgales	Positive	12000	Negative	0
97	2022	Fox	2	Pelēču	Dienvidlatgales	Negative	0	Positive	4000
98	2022	Fox	1	Saunas	Dienvidlatgales	Negative	0	Negative	0
99	2022	Fox	1	Dvietes	Dienvidlatgales	Positive	600	Negative	0
100	2022	Fox	2	Dvietes	Dienvidlatgales	Positive	30000	Negative	0
101	2022	Fox	2	Demenes	Dienvidlatgales	Positive	1200	Positive	1600
102	2022	Fox	2	Piedrujas	Dienvidlatgales	Positive	16000	Negative	0
103	2022	Fox	1	Vaboles	Dienvidlatgales	Negative	0	Negative	0
104	2022	Fox	1	Vaboles	Dienvidlatgales	Negative	0	Negative	0
105	2022	Fox	2	Freimaņu	Austrumlatgale	Negative	0	Negative	0
106	2022	Fox	3	Kalkūnes	Dienvidlatgales	Positive	400	Negative	0
107	2022	Fox	3	Ozolaines	Austrumlatgale	Positive	200	Positive	400
108	2022	Fox	NA	Balvu	Austrumlatgale	Negative	0	Negative	0
109	2022	Fox	NA	Kubuļu	Austrumlatgale	Positive	1800	Positive	200
110	2022	Fox	NA	Valdgales	Ziemeļkurzemes	Negative	0	Negative	0
111	2022	Fox	1	Jaunlaicenes	Ziemeļaustrumu	Negative	0	Negative	0
112	2023	Fox	2	Audriņu	Austrumlatgale	Negative	0	Negative	0
113	2023	Fox	4	Zasas	Sēlijas	Negative	0	Positive	12000
114	2023	Fox	3	Freimaņu	Austrumlatgale	Positive	4000	Positive	800
115	2023	Fox	2	Līdumnieku	Austrumlatgale	Negative	0	Negative	0
116	2023	Fox	2	Jaunlaicenes	Ziemeļaustrumu	Negative	0	Negative	0
117	2023	Fox	3	Galgauskas	Ziemeļaustrumu	Negative	0	Positive	2800
118	2023	Fox	1	Jaunlaicenes	Ziemeļaustrumu	Negative	0	Negative	0
119	2023	Fox	1	Jaunlaicenes	Ziemeļaustrumu	Negative	0	Negative	0
121	2023	Fox	NA	Ances	Ziemeļkurzemes	Negative	0	Negative	0
122	2023	Fox	NA	Vārve	Ziemeļkurzemes	Negative	0	Negative	0
123	2023	Fox	NA	Smārde	Zemgales	Negative	0	Negative	0
124	2023	Fox	NA	Puzes	Ziemeļkurzemes	Negative	0	Negative	0
125	2022	Fox	3	Liepnas	Ziemeļaustrumu	Negative	0	Negative	0
126	2022	Fox	1	Jaunlaicenes	Ziemeļaustrumu	Negative	0	Negative	0
127	2022	Fox	2	Jaunlaicenes	Ziemeļaustrumu	Negative	0	Positive	200
128	2022	Fox	2	Pelēču	Dienvidlatgales	Negative	0	Negative	0
129	2022	Fox	NA	Smārde	Zemgales	Negative	0	Negative	0
130	2022	Fox	2	Liepnas	Ziemeļaustrumu	Negative	0	Negative	0
131	2022	Fox	1	Launlaicenes	Ziemeļaustrumu	Negative	0	Negative	0
132	2020	Fox	2	Līdumnieku	Austrumlatgale	Positive	1400	Negative	0
133	2020	Fox	2	Līksnas	Dienvidlatgales	Negative	0	Positive	47600
134	2020	Fox	2	Līksnas	Dienvidlatgales	Negative	0	Positive	4000
135	2020	Fox	2	Līksnas	Dienvidlatgales	Negative	0	Negative	0
136	2020	Fox	2	Līksnas	Dienvidlatgales	Negative	0	Negative	0
137	2020	Fox	2	Līksnas	Dienvidlatgales	Negative	0	Negative	0
138	2020	Fox	NA	Šķilbēnu	Ziemeļaustrumu	Negative	0	Negative	0
139	2020	Fox	NA	Šķilbēnu	Ziemeļaustrumu	Negative	0	Negative	0
140	2020	Fox	NA	Balvu	Austrumlatgale	Negative	0	Negative	0
141	2020	Fox	NA	Kubulu	Austrumlatgale	Negative	0	Negative	0
142	2020	Fox	2	Galēnu	Dienvidlatgales	Negative	0	Negative	0
143	2020	Fox	2	Galēnu	Dienvidlatgales	Negative	0	Negative	0
144	2020	Fox	3	Rušonas	Ziemeļvidzeme	Negative	0	Negative	0
145	2020	Fox	3	Rušonas	Ziemeļvidzeme	Negative	0	Negative	0
146	2020	Fox	2	Rožupes	Dienvidlatgales	Negative	0	Negative	0
147	2020	Fox	2	Rušonas	Ziemeļvidzeme	Positive	10000	Positive	400
148	2020	Fox	2	Rušonas	Ziemeļvidzeme	Negative	0	Negative	0
149	2020	Fox	2	Rušonas	Ziemeļvidzeme	Negative	0	Negative	0
150	2020	Fox	5	Šutru	Dienvidlatgales	Positive	400	Negative	0
151	2020	Fox	4	Šutru	Dienvidlatgales	Negative	0	Negative	0
152	2020	Fox	2	Stabulnieku	Dienvidlatgales	Negative	0	Negative	0
153	2020	Fox	2	Stabulnieku	Dienvidlatgales	Negative	0	Negative	0
154	2020	Fox	2	Stabulnieku	Dienvidlatgales	Positive	400	Negative	0
155	2020	Fox	2	Pelēču	Dienvidlatgales	Negative	0	Negative	0
156	2020	Fox	3	Pelēču	Dienvidlatgales	Negative	0	Negative	0
157	2020	Fox	3	Ozolmuižas	Austrumlatgale	Positive	3200	Positive	2000
158	2020	Fox	2	Ozolmuižas	Austrumlatgale	Negative	0	Negative	0
159	2020	Fox	3	Barkavas	Centrālvidzemes	Negative	0	Negative	0
160	2020	Fox	3	Barkavas	Centrālvidzemes	Negative	0	Negative	0
161	2020	Fox	2	Barkavas	Centrālvidzemes	Positive	62800	Positive	37000
162	2020	Fox	1	Jumurdas	Centrālvidzemes	Positive	400	Positive	200
163	2020	Fox	1	Saunas	Dienvidlatgales	Negative	0	Negative	0
164	2020	Fox	2	Saunas	Dienvidlatgales	Positive	1400	Positive	400
165	2020	Fox	2	Stabulnieku	Dienvidlatgales	Negative	0	Positive	400
166	2020	Fox	2	Galēnu	Dienvidlatgales	Positive	600	Positive	800
167	2020	Fox	NA	Šķilbēnu	Ziemeļaustrumu	Negative	0	Positive	400
168	2020	Fox	NA	Bērzkalnes	Austrumlatgale	Positive	32800	Positive	5400
169	2020	Fox	NA	Šķilbēnu	Ziemeļaustrumu	Negative	0	Positive	1000
170	2020	Fox	NA	Rugāju	Dienvidlatgales	Negative	0	Positive	2000
171	2020	Fox	NA	Rugāju	Dienvidlatgales	Negative	0	Positive	200
172	2020	Fox	3	Konstantinovas	Dienvidlatgales	Negative	0	Positive	400
173	2020	Fox	1	Griškānu	Austrumlatgale	Negative	0	Positive	200
174	2020	Fox	5	Kantinieku	Austrumlatgale	Positive	2200	Positive	2800
175	2020	Fox	1	Dricānu	Austrumlatgale	Positive	11000	Positive	400
176	2020	Fox	2	Dricānu	Austrumlatgale	Negative	0	Negative	0
177	2020	Fox	2	Indrānu	Centrālvidzemes	Positive	10400	Negative	0
178	2020	Fox	2	Sarkaņu	Centrālvidzemes	Negative	0	Negative	0
179	2020	Fox	NA	Lazdulejas	Austrumlatgale	Negative	0	Negative	0
180	2020	Fox	NA	Bērzkalnes	Austrumlatgale	Positive	1600	Negative	0
181	2020	Fox	NA	Bērzkalnes	Austrumlatgale	Positive	200	Positive	200
182	2020	Fox	NA	Kubulu	Austrumlatgale	Positive	5800	Positive	600
183	2020	Fox	1	Kantinieku	Austrumlatgale	Positive	200	Negative	0
184	2020	Fox	1	Kantinieku	Austrumlatgale	Negative	0	Negative	0
185	2020	Fox	2	Sakstagala	Austrumlatgale	Negative	0	Negative	0
186	2020	Fox	3	Sakstagala	Austrumlatgale	Negative	0	Positive	200
187	2020	Fox	3	Ozolaines	Austrumlatgale	Negative	0	Positive	200
188	2020	Fox	2	Stružānu	Austrumlatgale	Negative	0	Negative	0
189	2020	Fox	2	Dvietes	Dienvidlatgales	Negative	0	Negative	0
190	2020	Fox	NA	Bērzkalnes	Austrumlatgale	Negative	0	Negative	0
191	2020	Fox	NA	Vectilžas	Austrumlatgale	Positive	600	Negative	0
192	2020	Fox	NA	Vectilžas	Austrumlatgale	Positive	400	Negative	0
193	2020	Fox	NA	Bērzkalnes	Austrumlatgale	Positive	400	Negative	0
194	2020	Fox	2	Saunas	Dienvidlatgales	Positive	800	Negative	0
195	2020	Fox	2	Saunas	Dienvidlatgales	Positive	30200	Positive	9400
196	2020	Fox	2	Saunas	Dienvidlatgales	Positive	400	Positive	600
197	2020	Fox	2	Saunas	Dienvidlatgales	Positive	200	Positive	400
198	2020	Fox	4	Sutru	Dienvidlatgales	Negative	0	Positive	800
199	2020	Fox	2	Rožupes	Austrumlatgale	Negative	0	Negative	0
200	2020	Fox	2	Rušonas	Ziemeļvidzeme	Negative	0	Negative	0
201	2020	Fox	2	Pelēču	Dienvidlatgales	Positive	200	Negative	0
202	2020	Fox	3	Pelēču	Dienvidlatgales	Negative	0	Negative	0
203	2020	Fox	3	Pelēču	Dienvidlatgales	Negative	0	Negative	0
204	2020	Fox	1	Ozolmuižas	Austrumlatgale	Negative	0	Negative	0
205	2020	Fox	3	Bērzgales	Austrumlatgale	Negative	0	Positive	2000
206	2020	Fox	2	Sokolku	Austrumlatgale	Negative	0	Negative	0
207	2020	Fox	1	Sokolku	Austrumlatgale	Negative	0	Negative	0
208	2020	Fox	1	Sokolku	Austrumlatgale	Negative	0	Negative	0
209	2020	Fox	1	Sokolku	Austrumlatgale	Negative	0	Negative	0
210	2020	Fox	2	Griškānu	Austrumlatgale	Positive	1200	Positive	800
211	2020	Fox	3	Griškānu	Austrumlatgale	Negative	0	Negative	0
212	2020	Fox	3	Sakstagala	Austrumlatgale	Negative	0	Negative	0
213	2020	Fox	2	Isnaudas	Austrumlatgale	Positive	4600	Positive	400
214	2020	Fox	3	Salienas	Dienvidlatgales	Positive	200	Negative	0
215	2020	Fox	NA	Smārde	Zemgales	Negative	0	Negative	0
216	2020	Fox	2	Līdumnieku	Austrumlatgale	Negative	0	Negative	0
217	2020	Fox	2	Dvietes	Dienvidlatgales	Negative	0	Negative	0
218	2020	Fox	2	Dvietes	Dienvidlatgales	Negative	0	Negative	0
219	2020	Fox	2	Dvietes	Dienvidlatgales	Positive	5800	Positive	2600
220	2020	Fox	2	Dvietes	Dienvidlatgales	Negative	0	Negative	0
221	2020	Fox	2	Robežnieku	Dienvidlatgales	Positive	400	Negative	0
222	2020	Fox	2	Robežnieku	Dienvidlatgales	Negative	0	Negative	0

## Sheet: Raccoon dogs
No.	Year	Species	Age (years)	Hunting parish	Forestry	Cryptosporidium spp. (IFM) Positive/Negative	Cryptosporidium spp. oocysts per 1g	Giardia duodenalis (IFM) Positive/Negative	Giardia duodenalis cysts per 1g
1	2022	Racoon dog	NA	Mākoņkalna	Austrumlatgale	Negative	0	Negative	0
2	2022	Racoon dog	2	Sīļukalna	Dienvidlatgales	Negative	0	Negative	0
3	2022	Racoon dog	2	Sīļukalna	Dienvidlatgales	Negative	0	Negative	0
4	2022	Racoon dog	2	Pelēču	Dienvidlatgales	Negative	0	Negative	0
5	2022	Racoon dog	2	Pelēču	Dienvidlatgales	Positive	2000	Positive	10000
6	2022	Racoon dog	1.5	Rudzātu	Dienvidlatgales	Negative	0	Negative	0
7	2022	Racoon dog	2	Rudzātu	Dienvidlatgales	Negative	0	Negative	0
8	2022	Racoon dog	2	Rudzātu	Dienvidlatgales	Negative	0	Negative	0
9	2022	Racoon dog	NA	Piedrujas	Dienvidlatgales	Negative	0	Negative	0
10	2022	Racoon dog	1.5	Aknīstes	Sēlijas	Negative	0	Negative	0
11	2022	Racoon dog	NA	Šķilbēnu	Austrumlatgale	Positive	1000	Positive	17400
12	2022	Racoon dog	NA	Rugāju	Austrumlatgale	Negative	0	Negative	0
13	2022	Racoon dog	NA	Tilžas	Austrumlatgale	Positive	12600	Positive	224000
14	2022	Racoon dog	2	Asares	Sēlijas	Negative	0	Negative	0
15	2022	Racoon dog	2	Liepnas	Ziemeļaustrumu	Negative	0	Negative	0
16	2022	Racoon dog	NA	Rugāju	Austrumlatgale	Negative	0	Negative	0
17	2022	Racoon dog	NA	Šķilbēnu	Austrumlatgale	Negative	0	Negative	0
18	2022	Racoon dog	NA	Rugāju	Austrumlatgale	Negative	0	Negative	0
19	2022	Racoon dog	NA	Rugāju	Austrumlatgale	Positive	400	Positive	6200
20	2022	Racoon dog	NA	Rugāju	Austrumlatgale	Positive	600	Positive	200
21	2022	Racoon dog	2	Sīļukalna	Dienvidlatgales	Negative	0	Negative	0
22	2022	Racoon dog	2	Sīļukalna	Dienvidlatgales	Negative	0	Positive	800
23	2022	Racoon dog	1.5	Rožupes	Dienvidlatgales	Negative	0	Negative	0
24	2022	Racoon dog	1.5	Rožupes	Dienvidlatgales	Positive	2000	Positive	25200
25	2022	Racoon dog	1	Maļinovas	Dienvidlatgales	Positive	800	Negative	0
26	2022	Racoon dog	2	Piedrujas	Dienvidlatgales	Negative	0	Negative	0
27	2022	Racoon dog	2	Maļinovas	Dienvidlatgales	Negative	0	Negative	0
28	2022	Racoon dog	3.5	Līdumnieku	Austrumlatgale	Negative	0	Negative	0
29	2022	Racoon dog	NA	Balvu	Austrumlatgale	Negative	0	Negative	0
30	2022	Racoon dog	NA	Bērzkalnes	Austrumlatgale	Positive	1600	Positive	24000
31	2022	Racoon dog	2	Rudzātu	Dienvidlatgales	Negative	0	Negative	0
32	2022	Racoon dog	NA	Stāmerienes	Ziemeļaustrumu	Positive	1200	Positive	400
33	2022	Racoon dog	NA	Limbažu	Ziemeļvidzemes	Negative	0	Negative	0
34	2022	Racoon dog	2	Pelēču	Dienvidlatgales	Negative	0	Negative	0
35	2022	Racoon dog	1.5	Malienas	Ziemeļaustrumu	Positive	400	Negative	0
36	2022	Racoon dog	NA	Viļķenes	Ziemeļvidzemes	Negative	0	Negative	0
37	2020	Racoon dog	2	Galēnu	Ziemeļvidzemes	Negative	0	Negative	0
38	2020	Racoon dog	2	Sutru	Dienvidlatgales	Negative	0	Negative	0
39	2020	Racoon dog	2	Rožupes	Dienvidlatgales	Positive	200	Positive	400
40	2020	Racoon dog	2	Trūžānu	Austrumlatgale	Negative	0	Negative	0
41	2020	Racoon dog	2.5	Audriņu	Austrumlatgale	Positive	4200	Negative	0
42	2020	Racoon dog	2.6	Audriņu	Austrumlatgale	Positive	4200	Positive	400
43	2020	Racoon dog	1	Rundēnu	Austrumlatgale	Positive	43400	Positive	1600
44	2020	Racoon dog	1	Dricanu	Austrumlatgale	Negative	0	Positive	8800
45	2020	Racoon dog	2	Rožupes	Dienvidlatgales	Positive	2600	Negative	0
46	2020	Racoon dog	2.7	Saunas	Dienvidlatgales	Positive	400	Negative	0
47	2020	Racoon dog	3	Pelēču	Dienvidlatgales	Positive	51400	Positive	600
48	2020	Racoon dog	3	Pelēču	Dienvidlatgales	Negative	0	Negative	0
49	2020	Racoon dog	2	Rušonas	Dienvidlatgales	Negative	0	Negative	0
50	2020	Racoon dog	3	Rušonas	Dienvidlatgales	Negative	0	Negative	0
51	2020	Racoon dog	2	Bērzgales	Austrumlatgale	Positive	200	Negative	0
52	2020	Racoon dog	1.5	Ozolaines	Austrumlatgale	Negative	0	Positive	600
53	2020	Racoon dog	2.8	Ozolmuižas	Austrumlatgale	Negative	0	Negative	0
54	2020	Racoon dog	1.5	Ozolmuižas	Austrumlatgale	Negative	0	Negative	0
55	2020	Racoon dog	1.5	Feimaņu	Austrumlatgale	Positive	1600	Positive	2200
56	2020	Racoon dog	2	Feimaņu	Austrumlatgale	Negative	0	Positive	600
57	2020	Racoon dog	1.5	Feimaņu	Austrumlatgale	Negative	0	Positive	600
58	2020	Racoon dog	1.5	Feimaņu	Austrumlatgale	Negative	0	Negative	0
59	2020	Racoon dog	2	Feimaņu	Austrumlatgale	Negative	0	Negative	0
60	2020	Racoon dog	NA	Bērzkalnes	Austrumlatgale	Negative	0	Negative	0
61	2020	Racoon dog	NA	Balvu	Austrumlatgale	Positive	600	Positive	200
62	2020	Racoon dog	NA	Vīksnas	Austrumlatgale	Negative	0	Negative	0
63	2020	Racoon dog	2	Konstantinovas	Dienvidlatgales	Negative	0	Negative	0
64	2020	Racoon dog	2	Stružānu	Austrumlatgale	Negative	0	Negative	0
65	2020	Racoon dog	NA	Audriņu	Austrumlatgale	Negative	0	Positive	800
66	2020	Racoon dog	2	Krišjāņu	Austrumlatgale	Negative	0	Negative	0
67	2020	Racoon dog	2	Sarkaņu	Centrālvidzemes	Negative	0	Negative	0
68	2020	Racoon dog	4.5	Sutru	Dienvidlatgales	Negative	0	Negative	0
69	2020	Racoon dog	3	Pelēču	Dienvidlatgales	Negative	0	Negative	0
70	2020	Racoon dog	3	Pelēču	Dienvidlatgales	Negative	0	Negative	0
71	2020	Racoon dog	2	Rožupes	Dienvidlatgales	Positive	1800	Positive	4200
72	2020	Racoon dog	2	Čornajas	Austrumlatgale	Negative	0	Negative	0
73	2020	Racoon dog	NA	Konstantinovas	Dienvidlatgales	Negative	0	Negative	0
74	2020	Racoon dog	NA	Konstantinovas	Dienvidlatgales	Negative	0	Positive	2600
75	2020	Racoon dog	NA	Rugāju	Dienvidlatgales	Negative	0	Positive	200
76	2020	Racoon dog	NA	Audriņu	Austrumlatgale	Negative	0	Negative	0
77	2020	Racoon dog	1	Konstantinovas	Dienvidlatgales	Negative	0	Negative	0
78	2020	Racoon dog	1	Konstantinovas	Dienvidlatgales	Positive	400	Positive	4200
